# Supplementary material for: 4-Hy­droxy-2-methyl-3,4-diphenyl­cyclo­pent-2-en-1-one
Source: Acta Crystallogr Sect E Struct Rep Online. 2010 May 26;66(Pt 6):o1465. doi: 10.1107/S1600536810019112 (PMC2979471; doi:10.1107/S1600536810019112)
Supplement: Supplementary file 1 [file e-66-o1465-sup1.cif]

##############################################################################
###                                                                        ###
###        Electronic paper (Acta Crystallographica Section E)             ###
###                                                                        ###
##############################################################################
#                                                                            #
# This CIF contains the data in a paper accepted for publication in Acta     #
# Crystallographica Section E. It conforms to the requirements of Notes      #
# for Authors for Section E, and has been peer reviewed under the auspices   #
# of the IUCr Commission on Journals.                                        #
#                                                                            #
# Full details of the Crystallographic Information File format               #
# are given in the paper "The Crystallographic Information File (CIF):       #
# a New Standard Archive File for Crystallography" by S. R. Hall, F. H.      #
# Allen and I. D. Brown [Acta Cryst. (1991), A47, 655-685].                  #
#                                                                            #
# The current version of the core CIF dictionary is obtainable from          #
# ftp://ftp.iucr.org/pub/cif_core.dic. The current version number is 2.4.    #
#                                                                            #
# Software is freely available for graphical display of the structure(s) in  #
# this CIF.  For information consult the CIF home page http://www.iucr.org/  #
# cif/home.html                                                              #
#                                                                            #
# This file may be used for bona fide research purposes within the           #
# scientific community so long as proper attribution is given to the journal # 
# article from which it was obtained.                                        #
#                                                                            #
##############################################################################
                                             
data_global
_audit_creation_method     ?
_journal_date_recd_electronic     2010-05-11
_journal_date_accepted     2010-05-21
_journal_name_full     'Acta Crystallographica, Section E'
_journal_year     2010
_journal_volume     66
_journal_issue      6
_journal_page_first     o1465
_journal_page_last     o1465
_journal_paper_category     QO
_journal_coeditor_code     WM2348
_publ_contact_author
;
Muhammad Nawaz Tahir
University of Sargodha
Department of Physics
Sargodha
Pakistan
;
_publ_contact_author_email     'dmntahir_uos@yahoo.com'
_publ_contact_author_fax     '0092 48 32 22 121'
_publ_contact_author_phone     '0092 48 92 30 914'
_publ_section_title
;
4-Hydroxy-2-methyl-3,4-diphenylcyclopent-2-en-1-one
;
loop_
    _publ_author_name
    _publ_author_address
    'Raza, Abdul Rauf'
;
Department of Chemistry
University of Sargodha
Sargodha
Pakistan
;
    'Aeysha Sultan'
;
Department of Chemistry
University of Sargodha
Sargodha
Pakistan
;
    'Tahir, M. Nawaz'
;
Department of Physics
University of Sargodha
Sargodha
Pakistan
;
data_I
_audit_creation_method     SHELXL-97
_chemical_name_systematic
;
4-Hydroxy-2-methyl-3,4-diphenylcyclopent-2-en-1-one
;
_chemical_name_common     ?
_chemical_formula_moiety     'C18 H16 O2'
_chemical_formula_sum     'C18 H16 O2'
_chemical_formula_iupac     'C18 H16 O2'
_chemical_formula_weight     264.31
_symmetry_cell_setting     orthorhombic
_symmetry_space_group_name_H-M     'P n a 21'
_symmetry_space_group_name_Hall     'P 2c -2n'
loop_
    _symmetry_equiv_pos_site_id
    _symmetry_equiv_pos_as_xyz
    1 x,y,z
    2 -x,-y,1/2+z
    3 1/2-x,1/2+y,1/2+z
    4 1/2+x,1/2-y,z
_cell_length_a     12.5098(4)
_cell_length_b     13.1453(5)
_cell_length_c     17.5292(7)
_cell_angle_alpha     90
_cell_angle_beta     90
_cell_angle_gamma     90
_cell_volume     2882.59(18)
_cell_formula_units_Z     8
_cell_measurement_reflns_used     1864
_cell_measurement_theta_min     2.28
_cell_measurement_theta_max     27.95
_cell_measurement_temperature     296(2)
_exptl_crystal_description     prism
_exptl_crystal_colour     colorless
_exptl_crystal_size_max     0.34
_exptl_crystal_size_mid     0.24
_exptl_crystal_size_min     0.20
_exptl_crystal_density_diffrn     1.218
_exptl_crystal_density_meas     ?
_exptl_crystal_density_method     'not measured'
_exptl_crystal_F_000     1120
_exptl_absorpt_coefficient_mu     0.078
_exptl_absorpt_correction_type     multi-scan
_exptl_absorpt_process_details     '(SADABS; Bruker, 2005)'
_exptl_absorpt_correction_T_min     0.979
_exptl_absorpt_correction_T_max     0.988
_exptl_special_details
;
;
_diffrn_ambient_temperature     296(2)
_diffrn_radiation_type     MoK\a
_diffrn_radiation_wavelength     0.71073
_diffrn_radiation_source     'fine-focus sealed tube'
_diffrn_radiation_monochromator     graphite
_diffrn_measurement_device_type     'Bruker Kappa APEXII CCD'
_diffrn_measurement_method     '\w-scans'
_diffrn_detector_area_resol_mean     7.50
_diffrn_reflns_number     14465
_diffrn_reflns_av_R_equivalents     0.0435
_diffrn_reflns_av_sigmaI/netI     0.0492
_diffrn_reflns_theta_min     2.25
_diffrn_reflns_theta_max     27.87
_diffrn_reflns_theta_full     27.87
_diffrn_measured_fraction_theta_max     0.994
_diffrn_measured_fraction_theta_full     0.994
_diffrn_reflns_limit_h_min     -16
_diffrn_reflns_limit_h_max     15
_diffrn_reflns_limit_k_min     -14
_diffrn_reflns_limit_k_max     17
_diffrn_reflns_limit_l_min     -21
_diffrn_reflns_limit_l_max     23
_diffrn_standards_number     0
_diffrn_standards_interval_count     ?
_diffrn_standards_interval_time     ?
_diffrn_standards_decay_%     ?
_refine_special_details
;
Refinement of <i>F</i>^2^ against ALL reflections. The weighted <i>R</i>-factor
<i>wR</i> and goodness of fit <i>S</i> are based on <i>F</i>^2^, conventional
<i>R</i>-factors <i>R</i> are based on <i>F</i>, with <i>F</i> set to zero for
negative <i>F</i>^2^. The threshold expression of <i>F</i>^2^ >
\s(<i>F</i>^2^) is used only for calculating <i>R</i>-factors(gt) <i>etc</i>.
and is not relevant to the choice of reflections for refinement.
<i>R</i>-factors based on <i>F</i>^2^ are statistically about twice as large
as those based on <i>F</i>, and <i>R</i>- factors based on ALL data will be
even larger.
;
_reflns_number_total     3529
_reflns_number_gt     2258
_reflns_threshold_expression     I>2\s(I)
_refine_ls_structure_factor_coef     Fsqd
_refine_ls_matrix_type     full
_refine_ls_R_factor_all     0.0892
_refine_ls_R_factor_gt     0.0479
_refine_ls_wR_factor_gt     0.0980
_refine_ls_wR_factor_ref     0.1145
_refine_ls_goodness_of_fit_ref     0.994
_refine_ls_restrained_S_all     0.994
_refine_ls_number_reflns     3529
_refine_ls_number_parameters     365
_refine_ls_number_restraints     1
_refine_ls_hydrogen_treatment     constr
_refine_ls_weighting_scheme     calc
_refine_ls_weighting_details
                 'calc w=1/[\s^2^(Fo^2^)+(0.0593P)^2^] where P=(Fo^2^+2Fc^2^)/3'
_atom_sites_solution_hydrogens     geom
_atom_sites_solution_primary     direct
_atom_sites_solution_secondary     difmap
_refine_ls_shift/su_max     0.000
_refine_ls_shift/su_mean     0.000
_refine_diff_density_max     0.177
_refine_diff_density_min     -0.208
loop_
    _atom_type_symbol
    _atom_type_description
    _atom_type_scat_dispersion_real
    _atom_type_scat_dispersion_imag
    _atom_type_scat_source
    O O 0.0106 0.0060 'International Tables Vol C Tables 4.2.6.8 and 6.1.1.4'
    H H 0.0000 0.0000 'International Tables Vol C Tables 4.2.6.8 and 6.1.1.4'
    C C 0.0033 0.0016 'International Tables Vol C Tables 4.2.6.8 and 6.1.1.4'
_computing_data_collection     'APEX2 (Bruker, 2007)'
_computing_cell_refinement     'SAINT (Bruker, 2007)'
_computing_data_reduction     'SAINT (Bruker, 2007)'
_computing_structure_solution     'SHELXS97 (Sheldrick, 2008)'
_computing_structure_refinement     'SHELXL97 (Sheldrick, 2008)'
_computing_molecular_graphics
                  'ORTEP-3 for Windows (Farrugia, 1997) and PLATON (Spek, 2009)'
_computing_publication_material
;
WinGX (Farrugia, 1999) and PLATON (Spek, 2009)
;
loop_
    _atom_site_type_symbol
    _atom_site_label
    _atom_site_fract_x
    _atom_site_fract_y
    _atom_site_fract_z
    _atom_site_U_iso_or_equiv
    _atom_site_thermal_displace_type
    _atom_site_calc_flag
    _atom_site_refinement_flags
    _atom_site_occupancy
    O O1 0.43730(14) 0.83610(14) 0.23156(15) 0.0463(8) Uani . . 1.000
    O O2 0.71910(14) 0.61202(16) 0.24487(17) 0.0565(8) Uani . . 1.000
    C C1 0.40828(19) 0.7000(2) 0.13864(19) 0.0390(10) Uani . . 1.000
    C C2 0.4119(3) 0.5988(3) 0.1175(2) 0.0577(14) Uani . . 1.000
    C C3 0.3602(3) 0.5670(3) 0.0516(3) 0.0757(17) Uani . . 1.000
    C C4 0.3048(3) 0.6343(4) 0.0076(3) 0.078(2) Uani . . 1.000
    C C5 0.3014(3) 0.7344(4) 0.0279(3) 0.0743(19) Uani . . 1.000
    C C6 0.3533(2) 0.7671(3) 0.0928(2) 0.0555(14) Uani . . 1.000
    C C7 0.4671(2) 0.7358(2) 0.2095(2) 0.0370(10) Uani . . 1.000
    C C8 0.58990(19) 0.7350(2) 0.1973(3) 0.0451(13) Uani . . 1.000
    C C9 0.6291(2) 0.6478(2) 0.2462(2) 0.0418(10) Uani . . 1.000
    C C10 0.5418(2) 0.6131(2) 0.29581(19) 0.0400(10) Uani . . 1.000
    C C11 0.4522(2) 0.6621(2) 0.2763(2) 0.0364(10) Uani . . 1.000
    C C12 0.3469(2) 0.6473(2) 0.31338(19) 0.0380(10) Uani . . 1.000
    C C13 0.2870(2) 0.5598(2) 0.3005(3) 0.0602(14) Uani . . 1.000
    C C14 0.1906(3) 0.5460(3) 0.3375(3) 0.0737(16) Uani . . 1.000
    C C15 0.1529(3) 0.6174(3) 0.3867(3) 0.0680(16) Uani . . 1.000
    C C16 0.2094(3) 0.7036(3) 0.3992(2) 0.0580(14) Uani . . 1.000
    C C17 0.3062(2) 0.7196(3) 0.3627(2) 0.0486(11) Uani . . 1.000
    C C18 0.5604(3) 0.5369(3) 0.3565(2) 0.0603(14) Uani . . 1.000
    O O3 0.32467(15) 0.33328(14) 0.20448(16) 0.0504(9) Uani . . 1.000
    O O4 0.04405(14) 0.10816(16) 0.19042(16) 0.0578(9) Uani . . 1.000
    C C19 0.3572(2) 0.1967(2) 0.2955(2) 0.0424(11) Uani . . 1.000
    C C20 0.3643(3) 0.0942(3) 0.3135(2) 0.0524(14) Uani . . 1.000
    C C21 0.4182(3) 0.0620(3) 0.3771(3) 0.0680(16) Uani . . 1.000
    C C22 0.4655(3) 0.1303(4) 0.4252(3) 0.0763(18) Uani . . 1.000
    C C23 0.4582(3) 0.2321(4) 0.4091(3) 0.077(2) Uani . . 1.000
    C C24 0.4038(3) 0.2651(3) 0.3451(3) 0.0597(14) Uani . . 1.000
    C C25 0.2960(2) 0.2323(2) 0.2249(2) 0.0407(12) Uani . . 1.000
    C C26 0.1746(2) 0.2301(3) 0.2379(3) 0.0473(13) Uani . . 1.000
    C C27 0.1345(2) 0.1439(2) 0.1897(2) 0.0423(10) Uani . . 1.000
    C C28 0.2211(2) 0.1101(2) 0.1395(2) 0.0407(10) Uani . . 1.000
    C C29 0.3113(2) 0.1595(2) 0.1582(2) 0.0383(10) Uani . . 1.000
    C C30 0.4168(2) 0.1482(2) 0.1203(2) 0.0406(10) Uani . . 1.000
    C C31 0.4777(3) 0.0610(3) 0.1311(2) 0.0570(14) Uani . . 1.000
    C C32 0.5755(3) 0.0508(3) 0.0950(3) 0.0737(16) Uani . . 1.000
    C C33 0.6132(3) 0.1264(3) 0.0488(3) 0.0720(16) Uani . . 1.000
    C C34 0.5541(3) 0.2128(3) 0.0372(2) 0.0657(16) Uani . . 1.000
    C C35 0.4561(3) 0.2232(3) 0.0731(2) 0.0495(11) Uani . . 1.000
    C C36 0.2035(2) 0.0339(3) 0.0767(2) 0.0549(11) Uani . . 1.000
    H H1 0.37229 0.83885 0.23720 0.0694 Uiso . . 1.000
    H H2 0.44895 0.55212 0.14727 0.0694 Uiso . . 1.000
    H H3 0.36338 0.49889 0.03733 0.0908 Uiso . . 1.000
    H H4 0.26950 0.61204 -0.03606 0.0940 Uiso . . 1.000
    H H5 0.26397 0.78070 -0.00210 0.0893 Uiso . . 1.000
    H H6 0.35112 0.83560 0.10579 0.0662 Uiso . . 1.000
    H H8A 0.60733 0.72363 0.14405 0.0539 Uiso . . 1.000
    H H8B 0.62148 0.79875 0.21358 0.0539 Uiso . . 1.000
    H H13 0.31190 0.51047 0.26691 0.0725 Uiso . . 1.000
    H H14 0.15113 0.48720 0.32866 0.0883 Uiso . . 1.000
    H H15 0.08826 0.60711 0.41176 0.0817 Uiso . . 1.000
    H H16 0.18311 0.75244 0.43268 0.0693 Uiso . . 1.000
    H H17 0.34399 0.77943 0.37133 0.0582 Uiso . . 1.000
    H H18A 0.50312 0.53975 0.39288 0.0903 Uiso . . 1.000
    H H18B 0.62685 0.55134 0.38169 0.0903 Uiso . . 1.000
    H H18C 0.56338 0.47018 0.33435 0.0903 Uiso . . 1.000
    H H3A 0.38994 0.33785 0.20188 0.0757 Uiso . . 1.000
    H H20 0.33191 0.04649 0.28184 0.0629 Uiso . . 1.000
    H H21 0.42273 -0.00718 0.38764 0.0816 Uiso . . 1.000
    H H22 0.50206 0.10802 0.46821 0.0916 Uiso . . 1.000
    H H23 0.49005 0.27928 0.44142 0.0916 Uiso . . 1.000
    H H24 0.39849 0.33448 0.33533 0.0717 Uiso . . 1.000
    H H26A 0.15832 0.21841 0.29130 0.0566 Uiso . . 1.000
    H H26B 0.14231 0.29382 0.22223 0.0566 Uiso . . 1.000
    H H31 0.45260 0.00941 0.16270 0.0682 Uiso . . 1.000
    H H32 0.61587 -0.00786 0.10233 0.0885 Uiso . . 1.000
    H H33 0.67917 0.11914 0.02495 0.0865 Uiso . . 1.000
    H H34 0.57969 0.26405 0.00554 0.0785 Uiso . . 1.000
    H H35 0.41603 0.28192 0.06520 0.0591 Uiso . . 1.000
    H H36A 0.27081 0.01691 0.05371 0.0824 Uiso . . 1.000
    H H36B 0.15696 0.06259 0.03878 0.0824 Uiso . . 1.000
    H H36C 0.17141 -0.02639 0.09744 0.0824 Uiso . . 1.000
loop_
    _atom_site_aniso_label
    _atom_site_aniso_U_11
    _atom_site_aniso_U_22
    _atom_site_aniso_U_33
    _atom_site_aniso_U_12
    _atom_site_aniso_U_13
    _atom_site_aniso_U_23
    O1 0.0357(10) 0.0371(12) 0.0662(18) -0.0001(8) 0.0019(12) 0.0014(12)
    O2 0.0280(11) 0.0599(14) 0.0817(18) 0.0063(9) -0.0022(11) 0.0020(14)
    C1 0.0258(14) 0.0482(19) 0.043(2) -0.0009(12) 0.0025(14) 0.0055(16)
    C2 0.060(2) 0.060(2) 0.053(3) -0.0002(16) -0.0040(18) -0.004(2)
    C3 0.078(3) 0.087(3) 0.062(3) -0.014(2) 0.001(2) -0.023(3)
    C4 0.049(2) 0.136(5) 0.050(3) -0.011(2) -0.006(2) -0.022(3)
    C5 0.058(3) 0.117(4) 0.048(3) 0.024(2) -0.010(2) 0.004(3)
    C6 0.0484(19) 0.073(2) 0.045(3) 0.0121(16) 0.0026(18) 0.006(2)
    C7 0.0253(13) 0.0386(16) 0.047(2) 0.0008(11) 0.0029(13) 0.0049(16)
    C8 0.0248(14) 0.0534(18) 0.057(3) -0.0038(12) 0.0051(15) 0.0062(18)
    C9 0.0273(14) 0.0472(17) 0.051(2) -0.0003(12) -0.0058(14) -0.0058(16)
    C10 0.0335(15) 0.0425(17) 0.044(2) 0.0016(12) -0.0026(14) -0.0009(16)
    C11 0.0306(15) 0.0367(16) 0.042(2) -0.0015(12) -0.0013(13) -0.0026(15)
    C12 0.0329(14) 0.0421(16) 0.039(2) 0.0000(12) 0.0014(13) 0.0024(15)
    C13 0.0487(19) 0.047(2) 0.085(3) -0.0106(14) 0.018(2) -0.010(2)
    C14 0.064(3) 0.066(2) 0.091(3) -0.0256(19) 0.021(2) -0.008(2)
    C15 0.043(2) 0.086(3) 0.075(3) -0.0148(18) 0.0161(19) 0.004(3)
    C16 0.055(2) 0.071(3) 0.048(2) 0.0021(17) 0.0159(17) -0.005(2)
    C17 0.0449(18) 0.056(2) 0.045(2) -0.0098(16) -0.0007(16) -0.003(2)
    C18 0.051(2) 0.065(2) 0.065(3) 0.0029(16) -0.0041(18) 0.013(2)
    O3 0.0382(11) 0.0381(12) 0.075(2) -0.0022(8) 0.0027(12) 0.0010(12)
    O4 0.0305(11) 0.0577(14) 0.0851(19) -0.0060(9) 0.0001(12) 0.0028(14)
    C19 0.0303(15) 0.050(2) 0.047(2) -0.0014(13) 0.0077(15) -0.0055(18)
    C20 0.0472(19) 0.054(2) 0.056(3) 0.0059(14) -0.0024(16) -0.0032(19)
    C21 0.063(2) 0.072(3) 0.069(3) 0.0117(19) -0.001(2) 0.009(2)
    C22 0.054(2) 0.114(4) 0.061(3) 0.009(2) -0.011(2) 0.015(3)
    C23 0.062(3) 0.101(4) 0.067(4) -0.019(2) -0.012(2) -0.011(3)
    C24 0.049(2) 0.060(2) 0.070(3) -0.0106(16) -0.011(2) -0.007(2)
    C25 0.0293(14) 0.0389(16) 0.054(3) -0.0001(12) 0.0020(14) 0.0003(18)
    C26 0.0306(14) 0.0524(18) 0.059(3) 0.0022(13) -0.0002(16) -0.0030(19)
    C27 0.0305(14) 0.0415(16) 0.055(2) 0.0023(12) -0.0059(14) 0.0084(16)
    C28 0.0348(15) 0.0364(16) 0.051(2) -0.0006(12) -0.0049(14) 0.0046(16)
    C29 0.0334(15) 0.0346(16) 0.047(2) 0.0021(12) 0.0010(14) 0.0033(16)
    C30 0.0329(14) 0.0458(17) 0.043(2) -0.0047(12) 0.0013(14) -0.0108(16)
    C31 0.0549(19) 0.052(2) 0.064(3) 0.0044(15) 0.0124(19) 0.0007(19)
    C32 0.050(2) 0.081(3) 0.090(3) 0.0193(19) 0.016(2) -0.009(3)
    C33 0.049(2) 0.094(3) 0.073(3) -0.009(2) 0.025(2) -0.019(3)
    C34 0.069(2) 0.076(3) 0.052(3) -0.025(2) 0.022(2) -0.015(2)
    C35 0.0527(19) 0.0537(19) 0.042(2) -0.0100(16) 0.0073(16) -0.005(2)
    C36 0.0506(19) 0.052(2) 0.062(2) -0.0052(14) -0.0058(17) -0.005(2)
_geom_special_details
;
 Bond distances, angles etc. have been calculated using the
 rounded fractional coordinates. All su's are estimated
 from the variances of the (full) variance-covariance matrix.
 The cell esds are taken into account in the estimation of
 distances, angles and torsion angles
;
loop_
    _geom_bond_atom_site_label_1
    _geom_bond_atom_site_label_2
    _geom_bond_site_symmetry_1
    _geom_bond_site_symmetry_2
    _geom_bond_distance
    _geom_bond_publ_flag
    O1 C7 . . 1.424(3) no
    O2 C9 . . 1.220(3) no
    O1 H1 . . 0.8200 no
    O3 C25 . . 1.421(3) no
    O4 C27 . . 1.225(3) no
    O3 H3A . . 0.8200 no
    C1 C6 . . 1.377(5) no
    C1 C7 . . 1.519(4) no
    C1 C2 . . 1.382(5) no
    C2 C3 . . 1.388(6) no
    C3 C4 . . 1.363(7) no
    C4 C5 . . 1.364(7) no
    C5 C6 . . 1.379(6) no
    C7 C11 . . 1.531(5) no
    C7 C8 . . 1.551(4) no
    C8 C9 . . 1.513(5) no
    C9 C10 . . 1.469(4) no
    C10 C11 . . 1.337(4) no
    C10 C18 . . 1.480(5) no
    C11 C12 . . 1.482(4) no
    C12 C17 . . 1.382(5) no
    C12 C13 . . 1.391(4) no
    C13 C14 . . 1.381(5) no
    C14 C15 . . 1.359(6) no
    C15 C16 . . 1.353(6) no
    C16 C17 . . 1.386(5) no
    C2 H2 . . 0.9300 no
    C3 H3 . . 0.9300 no
    C4 H4 . . 0.9300 no
    C5 H5 . . 0.9300 no
    C6 H6 . . 0.9300 no
    C8 H8B . . 0.9700 no
    C8 H8A . . 0.9700 no
    C13 H13 . . 0.9300 no
    C14 H14 . . 0.9300 no
    C15 H15 . . 0.9300 no
    C16 H16 . . 0.9300 no
    C17 H17 . . 0.9300 no
    C18 H18C . . 0.9600 no
    C18 H18A . . 0.9600 no
    C18 H18B . . 0.9600 no
    C19 C20 . . 1.387(5) no
    C19 C24 . . 1.380(5) no
    C19 C25 . . 1.529(5) no
    C20 C21 . . 1.370(6) no
    C21 C22 . . 1.366(7) no
    C22 C23 . . 1.371(7) no
    C23 C24 . . 1.382(7) no
    C25 C29 . . 1.523(5) no
    C25 C26 . . 1.536(4) no
    C26 C27 . . 1.500(5) no
    C27 C28 . . 1.465(4) no
    C28 C29 . . 1.343(4) no
    C28 C36 . . 1.505(5) no
    C29 C30 . . 1.485(4) no
    C30 C35 . . 1.378(5) no
    C30 C31 . . 1.389(5) no
    C31 C32 . . 1.384(6) no
    C32 C33 . . 1.366(6) no
    C33 C34 . . 1.370(6) no
    C34 C35 . . 1.385(5) no
    C20 H20 . . 0.9300 no
    C21 H21 . . 0.9300 no
    C22 H22 . . 0.9300 no
    C23 H23 . . 0.9300 no
    C24 H24 . . 0.9300 no
    C26 H26A . . 0.9700 no
    C26 H26B . . 0.9700 no
    C31 H31 . . 0.9300 no
    C32 H32 . . 0.9300 no
    C33 H33 . . 0.9300 no
    C34 H34 . . 0.9300 no
    C35 H35 . . 0.9300 no
    C36 H36A . . 0.9600 no
    C36 H36B . . 0.9600 no
    C36 H36C . . 0.9600 no
loop_
    _geom_contact_atom_site_label_1
    _geom_contact_atom_site_label_2
    _geom_contact_distance
    _geom_contact_site_symmetry_1
    _geom_contact_site_symmetry_2
    _geom_contact_publ_flag
    O1 C17 3.212(4) . . no
    O1 O2 2.823(3) . 4_465 no
    O2 O1 2.823(3) . 4_565 no
    O2 C17 3.218(5) . 4_565 no
    O3 C35 3.178(5) . . no
    O3 O4 2.861(3) . 4_555 no
    O4 C35 3.218(5) . 4_455 no
    O4 O3 2.861(3) . 4_455 no
    O1 H17 2.8100 . . no
    O1 H31 2.5900 . 1_565 no
    O1 H6 2.4500 . . no
    O2 H20 2.6000 . 4_555 no
    O2 H18B 2.7800 . . no
    O2 H36C 2.8800 . 4_555 no
    O2 H1 2.0300 . 4_565 no
    O3 H13 2.5800 . . no
    O3 H24 2.4700 . . no
    O3 H35 2.7800 . . no
    O4 H36C 2.8800 . . no
    O4 H2 2.5400 . 4_455 no
    O4 H3A 2.0600 . 4_455 no
    O4 H18C 2.7400 . 4_455 no
    C2 C10 3.528(5) . . no
    C2 C12 3.586(5) . . no
    C2 C9 3.590(5) . . no
    C9 C17 3.481(5) . 4_565 no
    C9 C2 3.590(5) . . no
    C9 C16 3.467(5) . 4_565 no
    C10 C2 3.528(5) . . no
    C12 C2 3.586(5) . . no
    C13 C18 3.571(5) . . no
    C16 C9 3.467(5) . 4_465 no
    C17 C9 3.481(5) . 4_465 no
    C17 O2 3.218(5) . 4_465 no
    C17 O1 3.212(4) . . no
    C18 C13 3.571(5) . . no
    C20 C31 3.525(5) . . no
    C20 C30 3.522(5) . . no
    C20 C28 3.543(5) . . no
    C27 C35 3.494(5) . 4_455 no
    C27 C34 3.421(5) . 4_455 no
    C28 C20 3.543(5) . . no
    C30 C20 3.522(5) . . no
    C31 C36 3.578(5) . . no
    C31 C20 3.525(5) . . no
    C34 C27 3.421(5) . 4_555 no
    C35 C27 3.494(5) . 4_555 no
    C35 O4 3.218(5) . 4_555 no
    C35 O3 3.178(5) . . no
    C36 C31 3.578(5) . . no
    C2 H8A 2.9800 . . no
    C4 H23 3.0400 . 2_664 no
    C5 H23 3.0200 . 2_664 no
    C6 H1 2.7100 . . no
    C9 H1 3.0500 . 4_565 no
    C10 H2 2.9600 . . no
    C11 H2 2.6800 . . no
    C12 H18A 2.7900 . . no
    C12 H1 2.8700 . . no
    C17 H1 2.8200 . . no
    C17 H34 2.8900 . 2_665 no
    C20 H31 3.0700 . . no
    C20 H26A 3.0800 . . no
    C21 H4 2.8700 . 3_545 no
    C22 H4 3.0300 . 3_545 no
    C24 H3A 2.6900 . . no
    C27 H3A 3.0800 . 4_455 no
    C27 H18C 3.0800 . 4_455 no
    C28 H20 2.9700 . . no
    C29 H20 2.6400 . . no
    C30 H3A 2.8900 . . no
    C30 H36A 2.7700 . . no
    C31 H36A 2.9800 . . no
    C35 H3A 2.8400 . . no
    C35 H16 3.0400 . 3_544 no
    H1 C12 2.8700 . . no
    H1 C17 2.8200 . . no
    H1 H6 2.3200 . . no
    H1 H17 2.5000 . . no
    H1 O2 2.0300 . 4_465 no
    H1 C9 3.0500 . 4_465 no
    H1 C6 2.7100 . . no
    H2 C10 2.9600 . . no
    H2 C11 2.6800 . . no
    H2 O4 2.5400 . 4_555 no
    H3A C30 2.8900 . . no
    H3A C35 2.8400 . . no
    H3A H24 2.3400 . . no
    H3A H35 2.5300 . . no
    H3A O4 2.0600 . 4_555 no
    H3A C27 3.0800 . 4_555 no
    H3A C24 2.6900 . . no
    H4 C21 2.8700 . 3_554 no
    H4 C22 3.0300 . 3_554 no
    H6 O1 2.4500 . . no
    H6 H1 2.3200 . . no
    H8A C2 2.9800 . . no
    H13 O3 2.5800 . . no
    H15 H21 2.4900 . 4_455 no
    H16 C35 3.0400 . 3_555 no
    H17 O1 2.8100 . . no
    H17 H1 2.5000 . . no
    H18A C12 2.7900 . . no
    H18B O2 2.7800 . . no
    H18C O4 2.7400 . 4_555 no
    H18C C27 3.0800 . 4_555 no
    H20 C28 2.9700 . . no
    H20 C29 2.6400 . . no
    H20 O2 2.6000 . 4_455 no
    H21 H15 2.4900 . 4_555 no
    H23 C4 3.0400 . 2_665 no
    H23 C5 3.0200 . 2_665 no
    H24 O3 2.4700 . . no
    H24 H3A 2.3400 . . no
    H26A C20 3.0800 . . no
    H31 O1 2.5900 . 1_545 no
    H31 C20 3.0700 . . no
    H34 C17 2.8900 . 2_664 no
    H34 H36B 2.5400 . 4_555 no
    H35 O3 2.7800 . . no
    H35 H3A 2.5300 . . no
    H36A C30 2.7700 . . no
    H36A C31 2.9800 . . no
    H36B H34 2.5400 . 4_455 no
    H36C O4 2.8800 . . no
    H36C O2 2.8800 . 4_455 no
loop_
    _geom_angle_atom_site_label_1
    _geom_angle_atom_site_label_2
    _geom_angle_atom_site_label_3
    _geom_angle_site_symmetry_1
    _geom_angle_site_symmetry_2
    _geom_angle_site_symmetry_3
    _geom_angle
    _geom_angle_publ_flag
    C7 O1 H1 . . . 109.00 no
    C25 O3 H3A . . . 110.00 no
    C2 C1 C6 . . . 118.5(3) no
    C6 C1 C7 . . . 121.4(3) no
    C2 C1 C7 . . . 120.1(3) no
    C1 C2 C3 . . . 119.9(3) no
    C2 C3 C4 . . . 120.8(4) no
    C3 C4 C5 . . . 119.6(5) no
    C4 C5 C6 . . . 120.1(4) no
    C1 C6 C5 . . . 121.1(4) no
    O1 C7 C8 . . . 107.6(2) no
    O1 C7 C1 . . . 112.5(2) no
    C1 C7 C11 . . . 111.8(2) no
    C8 C7 C11 . . . 102.8(2) no
    O1 C7 C11 . . . 110.3(3) no
    C1 C7 C8 . . . 111.4(3) no
    C7 C8 C9 . . . 104.4(3) no
    O2 C9 C10 . . . 125.3(3) no
    O2 C9 C8 . . . 125.5(3) no
    C8 C9 C10 . . . 109.3(2) no
    C11 C10 C18 . . . 129.9(3) no
    C9 C10 C18 . . . 121.3(3) no
    C9 C10 C11 . . . 108.8(3) no
    C7 C11 C10 . . . 113.5(2) no
    C7 C11 C12 . . . 121.8(2) no
    C10 C11 C12 . . . 124.7(3) no
    C11 C12 C13 . . . 121.1(3) no
    C13 C12 C17 . . . 118.1(3) no
    C11 C12 C17 . . . 120.8(2) no
    C12 C13 C14 . . . 120.2(4) no
    C13 C14 C15 . . . 120.7(4) no
    C14 C15 C16 . . . 120.0(4) no
    C15 C16 C17 . . . 120.6(4) no
    C12 C17 C16 . . . 120.4(3) no
    C3 C2 H2 . . . 120.00 no
    C1 C2 H2 . . . 120.00 no
    C4 C3 H3 . . . 120.00 no
    C2 C3 H3 . . . 120.00 no
    C5 C4 H4 . . . 120.00 no
    C3 C4 H4 . . . 120.00 no
    C4 C5 H5 . . . 120.00 no
    C6 C5 H5 . . . 120.00 no
    C1 C6 H6 . . . 119.00 no
    C5 C6 H6 . . . 119.00 no
    C7 C8 H8B . . . 111.00 no
    C9 C8 H8A . . . 111.00 no
    C9 C8 H8B . . . 111.00 no
    H8A C8 H8B . . . 109.00 no
    C7 C8 H8A . . . 111.00 no
    C12 C13 H13 . . . 120.00 no
    C14 C13 H13 . . . 120.00 no
    C15 C14 H14 . . . 120.00 no
    C13 C14 H14 . . . 120.00 no
    C16 C15 H15 . . . 120.00 no
    C14 C15 H15 . . . 120.00 no
    C15 C16 H16 . . . 120.00 no
    C17 C16 H16 . . . 120.00 no
    C12 C17 H17 . . . 120.00 no
    C16 C17 H17 . . . 120.00 no
    C10 C18 H18B . . . 109.00 no
    C10 C18 H18C . . . 110.00 no
    H18A C18 H18B . . . 109.00 no
    H18A C18 H18C . . . 109.00 no
    H18B C18 H18C . . . 109.00 no
    C10 C18 H18A . . . 110.00 no
    C20 C19 C24 . . . 117.6(3) no
    C24 C19 C25 . . . 121.5(3) no
    C20 C19 C25 . . . 120.9(3) no
    C19 C20 C21 . . . 121.1(3) no
    C20 C21 C22 . . . 120.8(4) no
    C21 C22 C23 . . . 119.1(5) no
    C22 C23 C24 . . . 120.4(4) no
    C19 C24 C23 . . . 121.0(4) no
    O3 C25 C19 . . . 111.3(2) no
    O3 C25 C26 . . . 107.7(2) no
    C19 C25 C26 . . . 111.7(3) no
    C19 C25 C29 . . . 111.5(2) no
    C26 C25 C29 . . . 103.1(3) no
    O3 C25 C29 . . . 111.2(3) no
    C25 C26 C27 . . . 105.2(3) no
    O4 C27 C26 . . . 126.4(3) no
    O4 C27 C28 . . . 125.0(3) no
    C26 C27 C28 . . . 108.7(2) no
    C27 C28 C36 . . . 122.2(2) no
    C29 C28 C36 . . . 128.6(3) no
    C27 C28 C29 . . . 109.2(3) no
    C25 C29 C28 . . . 112.7(2) no
    C28 C29 C30 . . . 126.1(3) no
    C25 C29 C30 . . . 121.2(2) no
    C29 C30 C31 . . . 120.6(3) no
    C31 C30 C35 . . . 118.5(3) no
    C29 C30 C35 . . . 121.0(3) no
    C30 C31 C32 . . . 120.2(3) no
    C31 C32 C33 . . . 120.4(4) no
    C32 C33 C34 . . . 120.3(4) no
    C33 C34 C35 . . . 119.5(4) no
    C30 C35 C34 . . . 121.2(3) no
    C19 C20 H20 . . . 119.00 no
    C21 C20 H20 . . . 119.00 no
    C20 C21 H21 . . . 120.00 no
    C22 C21 H21 . . . 120.00 no
    C21 C22 H22 . . . 120.00 no
    C23 C22 H22 . . . 121.00 no
    C22 C23 H23 . . . 120.00 no
    C24 C23 H23 . . . 120.00 no
    C19 C24 H24 . . . 120.00 no
    C23 C24 H24 . . . 119.00 no
    C25 C26 H26A . . . 111.00 no
    C25 C26 H26B . . . 111.00 no
    C27 C26 H26A . . . 111.00 no
    C27 C26 H26B . . . 111.00 no
    H26A C26 H26B . . . 109.00 no
    C30 C31 H31 . . . 120.00 no
    C32 C31 H31 . . . 120.00 no
    C31 C32 H32 . . . 120.00 no
    C33 C32 H32 . . . 120.00 no
    C32 C33 H33 . . . 120.00 no
    C34 C33 H33 . . . 120.00 no
    C33 C34 H34 . . . 120.00 no
    C35 C34 H34 . . . 120.00 no
    C30 C35 H35 . . . 119.00 no
    C34 C35 H35 . . . 119.00 no
    C28 C36 H36A . . . 109.00 no
    C28 C36 H36B . . . 109.00 no
    C28 C36 H36C . . . 109.00 no
    H36A C36 H36B . . . 109.00 no
    H36A C36 H36C . . . 109.00 no
    H36B C36 H36C . . . 109.00 no
loop_
    _geom_torsion_atom_site_label_1
    _geom_torsion_atom_site_label_2
    _geom_torsion_atom_site_label_3
    _geom_torsion_atom_site_label_4
    _geom_torsion_site_symmetry_1
    _geom_torsion_site_symmetry_2
    _geom_torsion_site_symmetry_3
    _geom_torsion_site_symmetry_4
    _geom_torsion
    _geom_torsion_publ_flag
    C6 C1 C2 C3 . . . . -0.4(5) no
    C7 C1 C2 C3 . . . . -178.4(3) no
    C2 C1 C6 C5 . . . . 1.0(5) no
    C7 C1 C6 C5 . . . . 179.0(3) no
    C2 C1 C7 O1 . . . . -167.8(3) no
    C2 C1 C7 C8 . . . . 71.2(4) no
    C2 C1 C7 C11 . . . . -43.2(4) no
    C6 C1 C7 O1 . . . . 14.3(4) no
    C6 C1 C7 C8 . . . . -106.7(3) no
    C6 C1 C7 C11 . . . . 138.9(3) no
    C1 C2 C3 C4 . . . . -0.6(6) no
    C2 C3 C4 C5 . . . . 1.0(6) no
    C3 C4 C5 C6 . . . . -0.3(6) no
    C4 C5 C6 C1 . . . . -0.7(6) no
    O1 C7 C8 C9 . . . . 127.1(3) no
    C1 C7 C8 C9 . . . . -109.1(3) no
    C11 C7 C8 C9 . . . . 10.7(3) no
    O1 C7 C11 C10 . . . . -122.2(3) no
    O1 C7 C11 C12 . . . . 58.8(3) no
    C1 C7 C11 C10 . . . . 112.0(3) no
    C1 C7 C11 C12 . . . . -67.1(3) no
    C8 C7 C11 C10 . . . . -7.6(4) no
    C8 C7 C11 C12 . . . . 173.4(3) no
    C7 C8 C9 O2 . . . . 169.2(3) no
    C7 C8 C9 C10 . . . . -11.0(4) no
    O2 C9 C10 C11 . . . . -173.6(3) no
    O2 C9 C10 C18 . . . . 7.3(5) no
    C8 C9 C10 C11 . . . . 6.6(4) no
    C8 C9 C10 C18 . . . . -172.5(3) no
    C9 C10 C11 C7 . . . . 0.9(4) no
    C9 C10 C11 C12 . . . . 179.9(3) no
    C18 C10 C11 C7 . . . . 179.9(3) no
    C18 C10 C11 C12 . . . . -1.1(5) no
    C7 C11 C12 C13 . . . . 105.4(4) no
    C7 C11 C12 C17 . . . . -75.6(4) no
    C10 C11 C12 C13 . . . . -73.6(5) no
    C10 C11 C12 C17 . . . . 105.5(4) no
    C11 C12 C13 C14 . . . . 177.9(4) no
    C17 C12 C13 C14 . . . . -1.1(6) no
    C11 C12 C17 C16 . . . . -177.8(3) no
    C13 C12 C17 C16 . . . . 1.3(5) no
    C12 C13 C14 C15 . . . . 0.1(7) no
    C13 C14 C15 C16 . . . . 0.7(7) no
    C14 C15 C16 C17 . . . . -0.5(6) no
    C15 C16 C17 C12 . . . . -0.5(6) no
    C24 C19 C20 C21 . . . . -1.8(5) no
    C25 C19 C20 C21 . . . . -179.4(3) no
    C20 C19 C24 C23 . . . . 1.9(5) no
    C25 C19 C24 C23 . . . . 179.5(3) no
    C20 C19 C25 O3 . . . . -162.5(3) no
    C20 C19 C25 C26 . . . . 77.1(4) no
    C20 C19 C25 C29 . . . . -37.7(4) no
    C24 C19 C25 O3 . . . . 20.0(4) no
    C24 C19 C25 C26 . . . . -100.4(4) no
    C24 C19 C25 C29 . . . . 144.8(3) no
    C19 C20 C21 C22 . . . . 0.8(6) no
    C20 C21 C22 C23 . . . . 0.1(6) no
    C21 C22 C23 C24 . . . . 0.0(6) no
    C22 C23 C24 C19 . . . . -1.0(6) no
    O3 C25 C26 C27 . . . . 128.2(3) no
    C19 C25 C26 C27 . . . . -109.3(3) no
    C29 C25 C26 C27 . . . . 10.5(4) no
    O3 C25 C29 C28 . . . . -122.6(3) no
    O3 C25 C29 C30 . . . . 57.3(3) no
    C19 C25 C29 C28 . . . . 112.6(3) no
    C19 C25 C29 C30 . . . . -67.6(3) no
    C26 C25 C29 C28 . . . . -7.4(4) no
    C26 C25 C29 C30 . . . . 172.5(3) no
    C25 C26 C27 O4 . . . . 170.6(3) no
    C25 C26 C27 C28 . . . . -10.7(4) no
    O4 C27 C28 C29 . . . . -174.9(3) no
    O4 C27 C28 C36 . . . . 6.8(5) no
    C26 C27 C28 C29 . . . . 6.4(4) no
    C26 C27 C28 C36 . . . . -171.9(3) no
    C27 C28 C29 C25 . . . . 0.8(4) no
    C27 C28 C29 C30 . . . . -179.0(3) no
    C36 C28 C29 C25 . . . . 179.0(3) no
    C36 C28 C29 C30 . . . . -0.9(5) no
    C25 C29 C30 C31 . . . . 107.3(3) no
    C25 C29 C30 C35 . . . . -73.4(4) no
    C28 C29 C30 C31 . . . . -72.9(5) no
    C28 C29 C30 C35 . . . . 106.5(4) no
    C29 C30 C31 C32 . . . . 179.4(4) no
    C35 C30 C31 C32 . . . . 0.1(5) no
    C29 C30 C35 C34 . . . . -179.6(3) no
    C31 C30 C35 C34 . . . . -0.2(5) no
    C30 C31 C32 C33 . . . . 0.3(6) no
    C31 C32 C33 C34 . . . . -0.6(7) no
    C32 C33 C34 C35 . . . . 0.4(6) no
    C33 C34 C35 C30 . . . . 0.0(6) no
loop_
    _geom_hbond_atom_site_label_D
    _geom_hbond_atom_site_label_H
    _geom_hbond_atom_site_label_A
    _geom_hbond_site_symmetry_A
    _geom_hbond_distance_DH
    _geom_hbond_distance_HA
    _geom_hbond_distance_DA
    _geom_hbond_angle_DHA
    _geom_hbond_publ_flag
    O1 H1 O2 4_465 0.82 2.03 2.823(3) 164.00 yes
    O3 H3A O4 4_555 0.82 2.06 2.861(3) 164.00 yes
    C2 H2 O4 4_555 0.93 2.54 3.430(5) 162.00 yes
    C6 H6 O1 . 0.93 2.45 2.801(4) 102.00 no
    C13 H13 O3 . 0.93 2.58 3.453(4) 157.00 yes
    C20 H20 O2 4_455 0.93 2.60 3.478(5) 158.00 yes
    C24 H24 O3 . 0.93 2.47 2.803(6) 101.00 no
    C31 H31 O1 1_545 0.93 2.59 3.478(5) 161.00 yes
    C2 H2 CgC . 0.93 2.63 2.918(4) 99.00 no
    C4 H4 CgD 3_554 0.93 2.97 3.750(5) 142.00 yes
    C20 H20 CgF . 0.93 2.68 2.957(4) 98.00 no
