# Supplementary material for: 4-Hy­droxy-2-methyl-3,4-diphenyl­cyclo­pent-2-en-1-one
Source: Acta Crystallogr Sect E Struct Rep Online. 2010 May 26;66(Pt 6):o1465. doi: 10.1107/S1600536810019112 (PMC2979471; doi:10.1107/S1600536810019112)
Supplement: Supplementary file 2 [file e-66-o1465-Isup2.hkl]

#
# h,k,l, Fc-squared, Fo-squared, sigma(Fo-squared) and status flag
#
data_I
_shelx_title '    ASII64A_0m in Pna2(1)'
_shelx_refln_list_code          4
_shelx_F_calc_maximum      174.41
_exptl_crystal_F_000      1120.00
_reflns_d_resolution_high  0.7603
 
loop_
 _symmetry_equiv_pos_as_xyz
 'x, y, z'
 '-x, -y, z+1/2'
 '-x+1/2, y+1/2, z+1/2'
 'x+1/2, -y+1/2, z'
 
_cell_length_a    12.5100
_cell_length_b    13.1450
_cell_length_c    17.5290
_cell_angle_alpha  90.000
_cell_angle_beta   90.000
_cell_angle_gamma  90.000
 
_shelx_F_squared_multiplier     1.000
 
loop_
 _refln_index_h
 _refln_index_k
 _refln_index_l
 _refln_F_squared_calc
 _refln_F_squared_meas
 _refln_F_squared_sigma
 _refln_observed_status
   2   0   0      226.42      191.83      7.47 o
   4   0   0     5491.92     5284.47     57.43 o
   6   0   0       17.85       16.36      3.50 o
   8   0   0     5955.88     6034.20     80.26 o
  10   0   0       51.99       46.40     13.95 o
  12   0   0      904.38      933.20     52.47 o
  14   0   0       46.08       37.91     18.50 o
  16   0   0      115.22       91.89     26.08 o
   1   1   0       73.20       63.01      4.59 o
   2   1   0       38.82       35.91      1.55 o
   3   1   0     2241.92     2101.74     18.97 o
   4   1   0        1.16        0.25      1.71 o
   5   1   0     2073.59     2138.77     22.09 o
   6   1   0       72.65       76.42      4.14 o
   7   1   0      520.83      530.02      9.77 o
   8   1   0      235.09      248.06     10.19 o
   9   1   0       66.80       67.26      8.49 o
  10   1   0       38.34       43.53      7.18 o
  11   1   0      411.60      429.97     16.88 o
  12   1   0       41.50       45.87     12.35 o
  13   1   0       29.31       36.91     14.56 o
  14   1   0       20.66       19.13     11.77 o
  15   1   0       10.35       -0.78     22.29 o
  16   1   0       28.47       33.97     19.71 o
   0   2   0    30418.79    30328.14    631.43 o
   1   2   0    19902.88    17281.11    157.45 o
   2   2   0       20.29       22.51      1.50 o
   3   2   0      184.12      179.88      3.91 o
   4   2   0     1065.64     1102.25     12.52 o
   5   2   0       31.73       38.19      3.02 o
   6   2   0      243.95      273.32      7.41 o
   7   2   0     1348.17     1374.71     17.18 o
   8   2   0      434.17      473.19     13.33 o
   9   2   0       51.75       60.41      6.24 o
  10   2   0        0.37       -5.90      8.33 o
  11   2   0       56.13       69.86      8.90 o
  12   2   0        2.75        6.79      6.18 o
  13   2   0        2.74        2.99      9.86 o
  14   2   0       76.68       79.38     15.71 o
  15   2   0       84.52       86.99     29.12 o
  16   2   0       26.33       -7.28     16.38 o
   1   3   0      121.55      117.24      4.96 o
   2   3   0       29.06       32.07      2.28 o
   3   3   0      793.09      749.43      9.23 o
   4   3   0      589.72      533.74      9.47 o
   5   3   0      102.17       98.23      4.34 o
   6   3   0       34.11       35.45      3.32 o
   7   3   0       43.41       41.49      3.74 o
   8   3   0     1134.92     1164.78     24.61 o
   9   3   0       15.18       10.46      4.08 o
  10   3   0       14.40       29.68      7.09 o
  11   3   0       11.51        4.74      6.47 o
  12   3   0       13.27        9.50      6.75 o
  13   3   0       10.70       -1.11      6.91 o
  14   3   0        7.76        5.67      7.56 o
  15   3   0       99.68      138.30     31.84 o
   0   4   0     1369.80     1511.19     39.12 o
   1   4   0      564.25      469.39     12.90 o
   2   4   0        0.04       -1.90      1.90 o
   3   4   0      306.57      295.73      6.44 o
   4   4   0      327.69      317.52      6.84 o
   5   4   0       95.26      111.81      4.44 o
   6   4   0        0.07        2.40      2.47 o
   7   4   0       53.95       70.43      4.98 o
   8   4   0      376.07      349.93     10.20 o
   9   4   0        7.20        4.32      3.93 o
  10   4   0      469.97      434.93     14.98 o
  11   4   0       10.70        5.56      6.74 o
  12   4   0       86.04       75.91     10.20 o
  13   4   0        1.55       -7.02      7.02 o
  14   4   0       31.01       48.98     12.01 o
  15   4   0        2.68       11.74     20.93 o
   1   5   0      350.24      296.75     14.19 o
   2   5   0        2.22       -2.08      2.08 o
   3   5   0      135.62      117.96      5.40 o
   4   5   0     4670.77     4883.13     46.01 o
   5   5   0      765.54      796.77     12.44 o
   6   5   0        0.61        0.96      2.47 o
   7   5   0      679.00      701.43     25.91 o
   8   5   0       24.48       22.56      4.91 o
   9   5   0        1.87       -1.04      5.21 o
  10   5   0        0.09        6.71      6.38 o
  11   5   0     1034.43      987.52     26.70 o
  12   5   0       53.98       43.43     11.44 o
  13   5   0        0.16        3.53      8.67 o
  14   5   0        5.04       20.02     18.20 o
  15   5   0       25.76       26.08     20.62 o
   0   6   0     1820.99     1863.06     60.35 o
   1   6   0     1598.45     1663.62     30.73 o
   2   6   0       66.20       59.22      4.11 o
   3   6   0     2048.55     2054.39     25.58 o
   4   6   0      609.83      684.12     12.88 o
   5   6   0        0.01       -2.42      2.42 o
   6   6   0       63.81       71.36      4.91 o
   7   6   0      134.78      127.44      6.09 o
   8   6   0        4.32       -0.71      4.38 o
   9   6   0       72.30       71.50      8.91 o
  10   6   0       67.56       55.05     15.12 o
  11   6   0      638.49      619.72     21.64 o
  12   6   0       31.91       37.19     11.65 o
  13   6   0        1.78       -3.64     15.77 o
  14   6   0        4.98       27.30     19.41 o
  15   6   0        0.75       23.05     20.02 o
   1   7   0      162.15      185.78     10.68 o
   2   7   0       13.52       12.75      2.91 o
   3   7   0       62.88       75.12      5.05 o
   4   7   0      944.25      950.04     18.67 o
   5   7   0      244.62      249.85      9.04 o
   6   7   0        3.02        7.45      3.61 o
   7   7   0      514.16      553.26     15.34 o
   8   7   0      241.25      239.35     12.29 o
   9   7   0       56.06       63.14      8.97 o
  10   7   0        6.29       16.56      8.89 o
  11   7   0      595.76      579.67     21.26 o
  12   7   0      126.33      150.12     28.51 o
  13   7   0        0.01       10.61     17.59 o
  14   7   0        0.06      -15.47     15.47 o
   0   8   0      864.54      862.23     41.85 o
   1   8   0      351.88      372.57     11.30 o
   2   8   0        0.15        1.38      2.82 o
   3   8   0      239.67      228.71     10.66 o
   4   8   0       38.83       33.59      4.51 o
   5   8   0       62.34       58.80      7.46 o
   6   8   0        0.03       -4.30      5.34 o
   7   8   0      167.67      157.37     14.48 o
   8   8   0       13.81        9.36      5.69 o
   9   8   0        3.25        0.37      6.95 o
  10   8   0       21.39       21.45      7.63 o
  11   8   0       13.14        6.01      9.04 o
  12   8   0      133.90      170.75     30.02 o
  13   8   0        5.56       -3.94     15.16 o
  14   8   0       13.85        3.34     19.11 o
   1   9   0      332.29      333.46     13.04 o
   2   9   0        0.11       -3.36      3.70 o
   3   9   0      246.47      247.85      8.64 o
   4   9   0      617.12      657.64     14.11 o
   5   9   0        0.03        6.15      4.04 o
   6   9   0       23.42       30.41      5.79 o
   7   9   0      962.11      957.87     21.75 o
   8   9   0      394.85      407.19     15.29 o
   9   9   0       24.53       18.16      8.92 o
  10   9   0       94.66       95.99     20.77 o
  11   9   0      188.68      228.07     33.06 o
  12   9   0       14.18       10.61     17.59 o
  13   9   0        0.31        2.12     18.20 o
  14   9   0        7.16       25.17     20.02 o
   0  10   0     1049.72     1130.71     24.97 o
   1  10   0      170.89      189.12     10.82 o
   2  10   0       16.05       14.16      5.04 o
   3  10   0      194.10      194.46      7.81 o
   4  10   0      108.62      122.15      7.72 o
   5  10   0        0.36       -1.10      4.28 o
   6  10   0       50.08       52.57      7.18 o
   7  10   0      445.11      449.88     21.42 o
   8  10   0      152.18      148.09     18.96 o
   9  10   0       31.72       41.90     11.18 o
  10  10   0        6.64       -0.75      8.51 o
  11  10   0       11.81       25.17     16.68 o
  12  10   0        6.65        6.67     17.59 o
  13  10   0        0.39       15.16     19.11 o
   1  11   0        0.57       -4.50      4.50 o
   2  11   0        8.35       15.01      5.65 o
   3  11   0      218.45      224.05     12.60 o
   4  11   0        4.35        5.56      6.27 o
   5  11   0        4.92       -3.52      6.43 o
   6  11   0        2.18       -9.86     10.77 o
   7  11   0       95.86      115.10     22.90 o
   8  11   0      199.31      189.06     22.59 o
   9  11   0        9.27       14.16     16.23 o
  10  11   0      104.10       64.90     20.62 o
  11  11   0        4.49       15.47     17.29 o
  12  11   0      174.97      194.10     33.97 o
   0  12   0       18.55       26.24     11.77 o
   1  12   0       90.36      103.77     17.12 o
   2  12   0       19.66       25.18      8.89 o
   3  12   0       48.08       38.54      8.02 o
   4  12   0       36.67       39.90     12.28 o
   5  12   0       27.15       32.56      9.86 o
   6  12   0       10.60       -0.09      9.10 o
   7  12   0      394.12      361.81     33.06 o
   8  12   0       16.98       14.27     14.56 o
   9  12   0        0.00       -0.13      8.38 o
  10  12   0       10.31       20.93     16.38 o
  11  12   0       14.75       -1.52     16.38 o
   1  13   0        4.87        1.98      8.89 o
   2  13   0       21.69       21.57     16.53 o
   3  13   0      131.69      123.13     22.75 o
   4  13   0      229.12      239.02     33.21 o
   5  13   0       33.90       41.52     10.05 o
   6  13   0       53.91       68.02     11.89 o
   7  13   0      310.30      328.95     22.62 o
   8  13   0        9.17       20.25      9.67 o
   9  13   0        2.43        1.82     15.16 o
  10  13   0        7.76       13.65     16.98 o
   0  14   0        2.44        0.61     14.25 o
   1  14   0        0.94        2.39     10.83 o
   2  14   0        0.60        2.03     10.72 o
   3  14   0       11.21        3.03     13.95 o
   4  14   0       86.42      110.39     21.84 o
   5  14   0       29.69       27.60     15.16 o
   6  14   0       12.89       28.81     15.16 o
   7  14   0       50.43       63.99     18.20 o
   1  15   0       67.63       52.47     14.90 o
   2  15   0        5.43       10.10     13.95 o
   3  15   0       11.77       14.46     22.14 o
   4  15   0        0.19       -8.00      9.97 o
   5  15   0        5.69       18.20     16.38 o
   6  15   0        0.04       15.16     16.07 o
   7  15   0        6.08        0.91     14.86 o
   0  16   0      130.71      157.10     31.24 o
   1  16   0        2.93       18.00     12.69 o
   2  16   0        0.63       17.59     14.56 o
   3  16   0       51.36       67.20     16.75 o
   4  16   0        7.56       -3.03     11.79 o
   5  16   0       15.48       31.32     19.56 o
   6  16   0        2.27       -8.19     15.47 o
   1  17   0        1.21       17.94     13.73 o
   2  17   0        0.05       -0.89     12.22 o
   3  17   0        2.85        1.90     12.30 o
   2   0   1     7640.32     7820.96     71.89 o
   4   0   1     3825.72     3805.51     32.35 o
   6   0   1      228.39      263.93      6.45 o
   8   0   1      335.65      352.10     14.11 o
  10   0   1      522.23      576.78     26.26 o
  12   0   1      126.76      125.00     17.24 o
  14   0   1       15.06       31.73     13.04 o
  16   0   1       64.64       58.72     16.40 o
   1   1   1     1307.70     1097.64     31.55 o
   2   1   1      863.08      826.66      6.61 o
   3   1   1     8794.30     8273.35     47.26 o
   4   1   1      365.58      387.24      4.85 o
   5   1   1     2592.80     2780.78     19.43 o
   6   1   1     1237.44     1334.66     10.90 o
   7   1   1      332.20      309.58      5.31 o
   8   1   1      263.43      271.55      6.52 o
   9   1   1      327.50      328.82      8.44 o
  10   1   1       35.27       28.96      4.38 o
  11   1   1       64.47       73.55      7.07 o
  12   1   1       43.97       37.28      8.71 o
  13   1   1      194.65      201.64     17.64 o
  14   1   1       24.48       29.38      8.52 o
  15   1   1        9.30       22.63      8.62 o
  16   1   1       58.71       89.77     25.17 o
   1   2   1     8569.71     7462.33     54.17 o
   2   2   1     6248.47     6199.63     35.74 o
   3   2   1     1330.23     1260.45      9.35 o
   4   2   1     1846.59     1890.58     12.48 o
   5   2   1      509.52      508.16      6.34 o
   6   2   1     2368.94     2579.06     18.15 o
   7   2   1      238.40      243.32      5.48 o
   8   2   1      371.04      411.58      8.46 o
   9   2   1      423.15      425.10      9.73 o
  10   2   1        8.87       13.92      3.68 o
  11   2   1      400.20      369.00     12.77 o
  12   2   1        1.08       -3.93      3.93 o
  13   2   1        0.75        0.87      5.20 o
  14   2   1       54.11       61.86     10.42 o
  15   2   1        0.85       -7.90      7.90 o
  16   2   1       12.54        9.40     16.68 o
   0   3   1     4303.35     4214.67     55.50 o
   1   3   1     1661.62     1540.03     14.12 o
   2   3   1     2920.70     2955.19     20.36 o
   3   3   1      586.36      532.64      5.00 o
   4   3   1       38.91       40.46      1.77 o
   5   3   1      104.34      105.19      3.54 o
   6   3   1      134.60      142.43      3.93 o
   7   3   1       82.64       76.14      3.36 o
   8   3   1      100.31      110.46      5.01 o
   9   3   1       74.26       79.26      5.99 o
  10   3   1        4.72        7.38      3.71 o
  11   3   1      170.84      156.24      8.97 o
  12   3   1        5.26       -0.75      4.45 o
  13   3   1      271.03      262.75     12.77 o
  14   3   1       14.99       16.74      6.85 o
  15   3   1        8.33       20.16     10.96 o
  16   3   1       27.30        7.89     17.59 o
   1   4   1      642.48      538.49      7.88 o
   2   4   1       45.76       49.05      2.46 o
   3   4   1       64.98       61.66      2.22 o
   4   4   1       24.01       24.00      1.69 o
   5   4   1       38.77       33.89      1.97 o
   6   4   1      409.10      486.47      6.76 o
   7   4   1     1092.68     1174.98     13.79 o
   8   4   1      140.50      151.20      5.77 o
   9   4   1       72.64       71.02      4.91 o
  10   4   1     2065.00     1870.26     25.05 o
  11   4   1        2.84        4.52      5.12 o
  12   4   1       51.85       36.83      6.84 o
  13   4   1       75.62       91.58      9.37 o
  14   4   1       41.82       46.03      7.72 o
  15   4   1        3.22       -4.66      8.04 o
   0   5   1      366.52      434.34     13.71 o
   1   5   1     1262.71     1212.44     14.05 o
   2   5   1     1046.21     1094.02     11.22 o
   3   5   1       46.92       36.06      2.50 o
   4   5   1     2110.51     2171.76     16.55 o
   5   5   1     1187.33     1276.25     10.93 o
   6   5   1      180.76      182.62      4.34 o
   7   5   1       86.21       95.28      3.75 o
   8   5   1      180.54      180.97      6.39 o
   9   5   1       62.82       56.95      4.74 o
  10   5   1      217.59      213.88      9.09 o
  11   5   1      229.32      233.81     11.17 o
  12   5   1       55.05       52.34      7.58 o
  13   5   1       13.07       10.31      5.95 o
  14   5   1       27.56       37.02     10.11 o
  15   5   1       10.23       36.63     15.12 o
   1   6   1     1361.35     1367.44     16.13 o
   2   6   1      703.95      756.63     10.57 o
   3   6   1     1368.56     1416.12     13.32 o
   4   6   1       83.08       86.07      3.56 o
   5   6   1       83.95       78.64      3.66 o
   6   6   1      703.83      771.92      9.66 o
   7   6   1       59.63       67.35      3.90 o
   8   6   1      291.74      284.69      8.29 o
   9   6   1       22.83       23.97      5.15 o
  10   6   1      688.47      656.84     15.08 o
  11   6   1       90.05       85.75      7.46 o
  12   6   1       12.56       15.87      6.27 o
  13   6   1        3.45       10.01     11.47 o
  14   6   1       15.57       27.98     13.89 o
  15   6   1       19.85       38.22     16.51 o
   0   7   1     1078.02     1156.98     22.79 o
   1   7   1      137.30      138.77      5.53 o
   2   7   1      305.44      276.40      6.95 o
   3   7   1      584.09      672.13      8.70 o
   4   7   1       33.64       38.58      3.07 o
   5   7   1      385.66      375.30      7.26 o
   6   7   1      183.72      218.02      6.30 o
   7   7   1      226.51      218.15      7.86 o
   8   7   1      228.44      243.65      9.11 o
   9   7   1       82.55       90.41      7.12 o
  10   7   1       72.75       79.14      7.12 o
  11   7   1      203.92      230.26     11.01 o
  12   7   1       80.13       72.69     11.78 o
  13   7   1       23.10       16.96     13.19 o
  14   7   1        2.52       16.67     14.56 o
   1   8   1      306.34      339.51      9.15 o
   2   8   1      966.76     1010.90     14.08 o
   3   8   1       48.65       47.54      3.66 o
   4   8   1       28.67       25.97      2.96 o
   5   8   1       29.91       32.04      3.30 o
   6   8   1       22.69       20.34      3.51 o
   7   8   1       77.99       69.64      5.12 o
   8   8   1        0.52        1.52      3.88 o
   9   8   1       37.23       28.33      5.55 o
  10   8   1      122.53      127.04      9.20 o
  11   8   1        1.49        7.07      7.99 o
  12   8   1       59.41       83.82     16.45 o
  13   8   1        3.67       20.57     12.89 o
  14   8   1        3.79        5.44     13.56 o
   0   9   1      255.41      239.39     15.54 o
   1   9   1      669.40      619.86     12.05 o
   2   9   1       99.76      101.00      5.48 o
   3   9   1      298.11      281.95      7.33 o
   4   9   1      215.11      252.53      7.94 o
   5   9   1       22.93       20.22      3.72 o
   6   9   1      103.16      109.48      5.98 o
   7   9   1      256.57      267.24      9.28 o
   8   9   1       53.97       55.33      6.54 o
   9   9   1       16.77       15.77      6.19 o
  10   9   1      249.44      232.46     13.41 o
  11   9   1       26.69       41.53     10.13 o
  12   9   1       12.18       27.37     13.03 o
  13   9   1       19.39       19.29     13.25 o
  14   9   1       17.76       13.31     14.56 o
   1  10   1       92.14       97.94      5.14 o
   2  10   1       58.10       65.91      5.39 o
   3  10   1       45.26       52.09      4.28 o
   4  10   1       44.04       42.75      4.37 o
   5  10   1       50.88       56.12      5.33 o
   6  10   1     1293.14     1287.37     17.86 o
   7  10   1      117.11      126.41     12.89 o
   8  10   1       44.21       36.10      6.93 o
   9  10   1       20.63       19.51      6.62 o
  10  10   1        2.63       19.10      8.25 o
  11  10   1        1.45        6.30     10.70 o
  12  10   1        1.43       -3.71     29.57 o
  13  10   1        6.40       16.76     26.99 o
   0  11   1       67.78       79.32     11.83 o
   1  11   1      136.75      138.35      7.42 o
   2  11   1      118.08      129.62      5.71 o
   3  11   1       26.95       25.60      3.95 o
   4  11   1       16.61       16.63      3.99 o
   5  11   1       79.65       79.54      7.61 o
   6  11   1        8.57        6.32      7.67 o
   7  11   1        5.59        5.61      5.87 o
   8  11   1       34.46       31.86      7.20 o
   9  11   1       23.15       19.48      6.92 o
  10  11   1      201.27      224.45     16.44 o
  11  11   1        1.05        9.25     11.89 o
  12  11   1       74.70       92.50     42.31 o
   1  12   1      150.77      148.59      8.02 o
   2  12   1      415.51      431.61     10.87 o
   3  12   1       31.64       42.30      6.24 o
   4  12   1       25.82       20.78      6.06 o
   5  12   1      111.83      100.16      9.09 o
   6  12   1      295.48      296.96     14.51 o
   7  12   1      114.40      119.21     13.87 o
   8  12   1       13.84       18.22      6.92 o
   9  12   1        5.43        8.04      7.89 o
  10  12   1        3.81       -3.64     10.94 o
  11  12   1        3.75       20.80     17.29 o
   0  13   1       59.00       40.25      9.20 o
   1  13   1        9.41        8.53      7.10 o
   2  13   1      304.89      268.58     18.51 o
   3  13   1      150.68      127.47     10.65 o
   4  13   1        8.89        5.50      6.85 o
   5  13   1       79.17       71.19     10.05 o
   6  13   1       56.92       70.32      8.75 o
   7  13   1       41.07       44.47      8.40 o
   8  13   1        0.78       -2.53      6.54 o
   9  13   1      107.27      105.74     18.35 o
  10  13   1       16.29       20.02     17.59 o
   1  14   1        0.82        9.42      9.98 o
   2  14   1        9.03       10.83      8.47 o
   3  14   1        7.30       -6.47      7.97 o
   4  14   1        0.05       -7.68      7.68 o
   5  14   1       15.76       23.46     10.72 o
   6  14   1      163.96      159.67     17.90 o
   7  14   1        8.73       15.11     10.27 o
   8  14   1       21.82        6.98     13.34 o
   0  15   1        5.63       15.83     12.82 o
   1  15   1       71.82       62.64     10.81 o
   2  15   1        2.88        8.21      8.17 o
   3  15   1        8.43        9.16     11.78 o
   4  15   1        4.19        6.84      8.86 o
   5  15   1        8.23       22.21      9.61 o
   6  15   1        0.33       16.62     10.97 o
   7  15   1        2.10      -10.92     10.92 o
   1  16   1        1.33       -4.25      8.24 o
   2  16   1       18.24        3.04      8.50 o
   3  16   1       35.69       37.87     10.12 o
   4  16   1        5.42        8.78      8.43 o
   5  16   1        5.78       12.33     15.99 o
   6  16   1        8.19        4.43      8.95 o
   0  17   1       34.96       46.85     15.46 o
   1  17   1        0.13        5.73      8.74 o
   2  17   1       26.92       24.09     10.51 o
   2   0   2      767.95      698.46     21.84 o
   4   0   2      987.27      998.08     15.70 o
   6   0   2     1013.49     1264.35     21.57 o
   8   0   2      260.96      241.72     27.16 o
  10   0   2      479.93      489.90     24.55 o
  12   0   2      138.44      124.64     17.43 o
  14   0   2       10.73       -0.35     10.18 o
  16   0   2       21.94        4.55     16.38 o
   1   1   2     4267.33     3800.00     32.61 o
   2   1   2    13490.06    13331.56    136.67 o
   3   1   2     5286.77     4966.94     33.93 o
   4   1   2     8374.05     8846.57     53.79 o
   5   1   2      122.57      131.81      3.40 o
   6   1   2      620.01      608.82      8.29 o
   7   1   2      243.33      212.37      5.50 o
   8   1   2     1357.40     1448.61     16.82 o
   9   1   2       34.34       39.16      4.34 o
  10   1   2      344.39      315.40     10.56 o
  11   1   2      270.60      263.14     14.27 o
  12   1   2      154.18      169.18      9.85 o
  13   1   2        5.98       17.24      7.45 o
  14   1   2        5.76        6.15      8.83 o
  15   1   2       56.59       64.80     12.75 o
  16   1   2       76.65       81.28     25.78 o
   0   2   2     5066.20     4721.70     51.34 o
   1   2   2      913.47      829.65      8.65 o
   2   2   2      340.48      305.12      4.47 o
   3   2   2      698.27      747.36      6.99 o
   4   2   2     2953.52     3026.48     20.56 o
   5   2   2     2731.12     2911.57     19.98 o
   6   2   2      184.23      162.24      4.38 o
   7   2   2       61.30       63.57      3.30 o
   8   2   2      116.96      120.59      5.30 o
   9   2   2      269.68      279.96      8.21 o
  10   2   2       13.10       17.32      3.75 o
  11   2   2       98.44       95.47      8.16 o
  12   2   2       88.92       95.45      9.22 o
  13   2   2        6.64        6.93      5.43 o
  14   2   2        8.32       10.18      9.54 o
  15   2   2        1.35        3.82      9.30 o
  16   2   2        3.85       19.41     18.50 o
   1   3   2     6083.81     5682.77     43.50 o
   2   3   2     5197.11     5246.38     40.35 o
   3   3   2      920.53      866.39      8.71 o
   4   3   2      461.02      514.53      5.72 o
   5   3   2       66.40       66.03      2.45 o
   6   3   2      113.37      128.70      3.23 o
   7   3   2      328.48      319.58      7.35 o
   8   3   2      136.86      151.23      6.35 o
   9   3   2       31.70       30.19      4.02 o
  10   3   2       63.23       63.21      5.33 o
  11   3   2      214.26      230.93     11.46 o
  12   3   2       42.33       42.68      6.51 o
  13   3   2       69.79       75.62     11.57 o
  14   3   2       40.78       53.94      8.62 o
  15   3   2       99.11       99.13     11.15 o
  16   3   2       24.45       16.68     18.50 o
   0   4   2     5083.26     5195.71     69.43 o
   1   4   2      262.61      244.63      4.91 o
   2   4   2      344.20      384.91      6.01 o
   3   4   2       47.20       43.93      2.47 o
   4   4   2       93.76       95.49      2.96 o
   5   4   2      192.99      199.74      3.89 o
   6   4   2      488.68      523.25      6.28 o
   7   4   2      563.20      590.32      8.19 o
   8   4   2      110.91      108.43      4.91 o
   9   4   2      495.42      508.79     11.60 o
  10   4   2      943.87      907.25     15.66 o
  11   4   2        0.30        1.07      4.54 o
  12   4   2      258.57      264.78     12.92 o
  13   4   2       56.33       56.44      7.77 o
  14   4   2       55.93       39.37     13.66 o
  15   4   2        6.48        0.71      7.18 o
   1   5   2     1185.41     1143.51     15.26 o
   2   5   2     2985.85     3215.47     26.91 o
   3   5   2        5.13        4.58      1.63 o
   4   5   2     1151.83     1181.71     10.00 o
   5   5   2      158.50      151.28      3.83 o
   6   5   2       37.81       39.93      2.70 o
   7   5   2      188.39      184.13      4.86 o
   8   5   2       15.85       11.79      3.00 o
   9   5   2      255.49      223.22      7.44 o
  10   5   2      565.98      551.36     14.38 o
  11   5   2      314.51      308.10     12.43 o
  12   5   2      122.56      121.80      9.43 o
  13   5   2        0.34       -3.08      5.48 o
  14   5   2        4.42        0.82      6.94 o
  15   5   2       18.62       12.72     13.99 o
   0   6   2      911.03      944.47     19.08 o
   1   6   2     1330.16     1371.63     16.19 o
   2   6   2      497.63      514.86      9.53 o
   3   6   2      365.49      394.33      8.90 o
   4   6   2     1055.13     1196.31     15.39 o
   5   6   2      150.87      158.56      5.22 o
   6   6   2       97.13       95.63      3.78 o
   7   6   2      174.04      181.70      6.14 o
   8   6   2       97.51       98.72      5.66 o
   9   6   2      217.35      221.41     11.59 o
  10   6   2      378.79      362.05     15.40 o
  11   6   2        1.35        5.87      5.16 o
  12   6   2       26.55       27.76      6.01 o
  13   6   2       46.86       54.78     11.11 o
  14   6   2        7.11      -11.01     11.79 o
  15   6   2        3.88       11.52     20.62 o
   1   7   2      156.81      179.00      5.75 o
   2   7   2      515.78      574.19      9.60 o
   3   7   2      942.20     1011.48     13.51 o
   4   7   2       71.27       80.45      4.84 o
   5   7   2      370.19      389.92      7.42 o
   6   7   2       41.23       41.44      3.48 o
   7   7   2      776.93      780.67     15.43 o
   8   7   2      779.52      747.42     15.24 o
   9   7   2       44.17       42.80      5.64 o
  10   7   2      109.00      105.70      7.83 o
  11   7   2      186.22      193.18     13.67 o
  12   7   2       34.58       35.72      9.78 o
  13   7   2       18.16       35.68     14.69 o
  14   7   2        6.67        5.01     12.97 o
   0   8   2      132.71      156.50     11.51 o
   1   8   2      265.20      267.15      7.49 o
   2   8   2      342.79      365.10      8.25 o
   3   8   2      123.41      117.75      5.69 o
   4   8   2       45.23       54.31      4.09 o
   5   8   2      217.17      240.53      8.25 o
   6   8   2       67.08       77.75      5.68 o
   7   8   2       76.63       70.69      5.63 o
   8   8   2       13.39       16.00      4.76 o
   9   8   2        6.91       -3.79      4.37 o
  10   8   2        6.19        9.15      5.38 o
  11   8   2        5.39        0.65     10.16 o
  12   8   2       58.70       45.60     11.48 o
  13   8   2       18.97       35.18     17.89 o
  14   8   2       15.75       11.13     13.49 o
   1   9   2      974.70      936.34     16.23 o
   2   9   2       81.49       80.19      5.04 o
   3   9   2      343.81      348.79      8.65 o
   4   9   2       38.65       37.61      3.96 o
   5   9   2        1.14        2.65      3.35 o
   6   9   2      117.21      126.40      7.84 o
   7   9   2      214.40      210.59      9.08 o
   8   9   2      436.77      367.64     12.57 o
   9   9   2       39.39       37.33      6.81 o
  10   9   2       55.84       70.96     11.72 o
  11   9   2       30.23       30.28      9.69 o
  12   9   2       40.60       56.87     15.32 o
  13   9   2       31.65       47.69     15.80 o
   0  10   2      301.21      310.64     22.09 o
   1  10   2       50.64       48.07      6.80 o
   2  10   2       33.86       30.50      4.23 o
   3  10   2       36.88       34.29      4.52 o
   4  10   2       43.23       59.02      4.90 o
   5  10   2      240.97      210.51      8.70 o
   6  10   2      193.58      197.22     10.67 o
   7  10   2       60.46       66.21      8.58 o
   8  10   2       29.57       30.34      9.06 o
   9  10   2        2.26        1.84      5.67 o
  10  10   2        0.54       -5.93      8.82 o
  11  10   2        7.50       14.74      8.74 o
  12  10   2        1.19      -10.83     10.83 o
  13  10   2       12.57        9.69     14.26 o
   1  11   2      514.03      527.91     14.42 o
   2  11   2      363.21      396.74     11.71 o
   3  11   2       23.27       11.82      3.87 o
   4  11   2      140.60      127.01      7.75 o
   5  11   2      164.34      142.10     10.46 o
   6  11   2      284.87      279.13     13.75 o
   7  11   2      113.63      115.56     22.95 o
   8  11   2       13.98       13.46      6.18 o
   9  11   2       14.66       12.11      8.54 o
  10  11   2       39.42       33.64      9.89 o
  11  11   2       34.50       28.89     13.21 o
  12  11   2       76.45       71.76     19.86 o
   0  12   2      348.60      369.46     22.48 o
   1  12   2      111.42      117.38      7.55 o
   2  12   2       78.99       78.78      7.14 o
   3  12   2      124.20      129.34      8.33 o
   4  12   2        0.44       -0.21      5.36 o
   5  12   2       48.28       52.34      7.55 o
   6  12   2       79.88       78.20      8.66 o
   7  12   2       94.80      107.78     16.45 o
   8  12   2      115.69      111.17     10.20 o
   9  12   2       24.76       23.82      9.18 o
  10  12   2        4.69        1.15      8.68 o
  11  12   2       10.16       18.48     17.59 o
   1  13   2       90.39       93.72      8.44 o
   2  13   2        2.83        2.66      6.74 o
   3  13   2      161.34      162.86     11.72 o
   4  13   2      158.38      162.88     13.40 o
   5  13   2       53.50       63.36     10.51 o
   6  13   2       31.66       34.62      8.57 o
   7  13   2      149.97      152.21     13.29 o
   8  13   2        4.26       -7.99     10.46 o
   9  13   2       22.62       22.50     11.69 o
  10  13   2        9.64       18.20     16.98 o
   0  14   2       35.48       45.04     13.83 o
   1  14   2       13.92        9.14      7.71 o
   2  14   2      113.22      119.49     14.05 o
   3  14   2       29.84       12.93     11.53 o
   4  14   2       62.38       65.88     11.30 o
   5  14   2        0.92       -7.02      7.36 o
   6  14   2       12.51       20.94      9.97 o
   7  14   2       34.32       17.06      9.33 o
   8  14   2       39.42       52.16     16.98 o
   1  15   2       21.45       19.76     11.43 o
   2  15   2       73.82       69.30     10.93 o
   3  15   2        9.06        5.30     10.12 o
   4  15   2        1.06       11.74      8.65 o
   5  15   2       17.33       15.17      9.22 o
   6  15   2       31.79       20.04     10.03 o
   7  15   2       13.04       13.38     12.23 o
   8  15   2        3.03       35.48     16.98 o
   0  16   2       44.05       24.68     13.61 o
   1  16   2        3.06        5.09      8.98 o
   2  16   2        2.84        3.08      8.40 o
   3  16   2       18.53       25.40     10.77 o
   4  16   2       22.09       12.93     10.43 o
   5  16   2       13.55        0.22     12.85 o
   6  16   2        4.64       -6.51     32.60 o
   1  17   2        6.97        1.01      9.18 o
   2  17   2        3.62       11.67      8.81 o
   2   0   3     2049.68     2088.40     43.98 o
   4   0   3     4688.23     4826.23     68.25 o
   6   0   3     1042.40     1214.31     16.03 o
   8   0   3      116.11      125.94     11.99 o
  10   0   3      472.56      425.47     16.52 o
  12   0   3      346.23      342.35     26.35 o
  14   0   3       65.92      108.27     26.08 o
   0   1   3     7391.66     7140.36     72.18 o
   1   1   3     7057.02     6464.11     44.13 o
   3   1   3     2963.41     2695.58     26.83 o
   4   1   3     5649.67     5992.22     41.47 o
   5   1   3      384.95      405.99      5.89 o
   6   1   3     7618.92     7970.35     52.92 o
   7   1   3      828.21      884.91     10.93 o
   8   1   3      929.24      971.56     14.62 o
   9   1   3       34.09       37.38      3.98 o
  10   1   3      178.99      170.37      7.63 o
  11   1   3      141.46      162.23      9.80 o
  12   1   3      310.95      303.57     22.24 o
  13   1   3       96.89       94.05     12.78 o
  14   1   3       18.80        5.48     10.60 o
  15   1   3        0.52        8.51     10.39 o
  16   1   3       52.46       29.42     22.75 o
   1   2   3    10709.16     9838.98     77.48 o
   2   2   3     2653.82     2621.50     23.63 o
   3   2   3     4771.03     4656.02     37.13 o
   4   2   3      197.72      191.55      4.51 o
   5   2   3     2294.47     2288.51     18.35 o
   6   2   3       76.60       88.77      3.41 o
   7   2   3      174.11      172.20      4.72 o
   8   2   3       16.99       19.97      3.21 o
   9   2   3      701.05      701.15     12.26 o
  10   2   3       90.62       81.92      7.99 o
  11   2   3     1418.67     1368.09     27.75 o
  12   2   3       17.32       20.34      5.89 o
  13   2   3       27.53       16.93      5.91 o
  14   2   3        6.47       17.25      8.10 o
  15   2   3       11.49        5.76     11.15 o
  16   2   3        2.71       -3.94     16.38 o
   0   3   3    20924.43    21073.41    215.85 o
   1   3   3     7777.08     7340.34     56.06 o
   2   3   3    13025.94    13274.78    128.15 o
   3   3   3      792.59      751.13      8.53 o
   4   3   3      387.17      383.70      5.67 o
   5   3   3      368.59      330.89      5.38 o
   6   3   3      128.01      128.43      3.95 o
   7   3   3      228.70      242.95      4.85 o
   8   3   3      108.14      109.28      4.81 o
   9   3   3      132.01      128.39      6.26 o
  10   3   3      554.85      590.27     14.66 o
  11   3   3       55.60       50.47      6.21 o
  12   3   3       35.24       28.78      7.89 o
  13   3   3      255.59      268.78     14.61 o
  14   3   3      106.60      124.12     11.27 o
  15   3   3        6.62        7.05      6.76 o
  16   3   3       86.06       83.71     24.57 o
   1   4   3      136.33      121.35      4.28 o
   2   4   3      380.22      381.91      6.41 o
   3   4   3      214.33      211.97      4.63 o
   4   4   3       37.34       43.34      2.63 o
   5   4   3     1236.22     1291.30     12.50 o
   6   4   3      977.83      974.48     11.31 o
   7   4   3      759.04      795.61     10.76 o
   8   4   3      608.91      612.91     11.00 o
   9   4   3      216.79      205.15      9.24 o
  10   4   3      812.74      752.23     15.91 o
  11   4   3       52.01       50.89      6.40 o
  12   4   3      203.53      198.22     10.66 o
  13   4   3        4.77        9.63      6.68 o
  14   4   3       54.06       70.00      9.81 o
  15   4   3       15.93       16.10      7.91 o
   0   5   3     4017.18     4491.23     63.76 o
   1   5   3      305.89      272.45      6.97 o
   2   5   3      668.63      716.30     11.87 o
   3   5   3      306.04      330.91      6.04 o
   4   5   3     1053.00     1078.54     12.15 o
   5   5   3        0.34       -0.25      1.78 o
   6   5   3       11.70        8.23      2.09 o
   7   5   3       59.80       54.25      3.51 o
   8   5   3        4.71        8.18      2.93 o
   9   5   3      425.97      421.23     11.74 o
  10   5   3      105.40      110.21      8.15 o
  11   5   3       13.55        5.88      5.08 o
  12   5   3       49.05       38.76      6.50 o
  13   5   3        3.58        0.50      6.10 o
  14   5   3       38.69       30.87      8.52 o
  15   5   3       18.14       40.82     12.62 o
   1   6   3     1032.95     1045.49     16.65 o
   2   6   3     2968.64     3162.97     34.39 o
   3   6   3       67.74       64.39      3.90 o
   4   6   3      245.20      252.99      5.70 o
   5   6   3        4.20        3.38      1.90 o
   6   6   3      689.48      653.23      8.96 o
   7   6   3        6.42        4.58      2.45 o
   8   6   3      556.55      525.82     10.37 o
   9   6   3      142.35      153.62      7.47 o
  10   6   3      351.54      346.01     12.82 o
  11   6   3       23.98       20.03      5.72 o
  12   6   3       47.71       43.58      7.71 o
  13   6   3       55.52       67.66     10.50 o
  14   6   3        1.59       -8.02      8.79 o
  15   6   3       55.51       90.07     29.12 o
   0   7   3      329.97      367.41     14.09 o
   1   7   3      452.68      510.52     10.57 o
   2   7   3        5.50        7.47      3.16 o
   3   7   3      869.49      911.08     12.77 o
   4   7   3      371.63      412.73     11.82 o
   5   7   3      133.08      136.98      4.91 o
   6   7   3        7.45        6.68      2.36 o
   7   7   3       78.10       73.18      4.70 o
   8   7   3      165.54      159.42      7.59 o
   9   7   3      549.47      545.63     12.30 o
  10   7   3       55.53       51.57      5.55 o
  11   7   3       61.29       52.30      7.74 o
  12   7   3       47.97       49.11     10.66 o
  13   7   3       45.97       50.52     11.83 o
  14   7   3       26.13       34.92     26.69 o
   1   8   3       86.43       75.24      5.58 o
   2   8   3      607.35      636.21     12.57 o
   3   8   3       81.50       73.60      4.69 o
   4   8   3       32.35       26.50      3.31 o
   5   8   3      322.33      318.31      7.48 o
   6   8   3      361.07      389.37      9.03 o
   7   8   3       57.92       52.22      5.57 o
   8   8   3       19.94       18.04      4.70 o
   9   8   3       18.04       23.06      5.28 o
  10   8   3       48.05       47.42      8.56 o
  11   8   3       24.02       34.01     11.30 o
  12   8   3       71.06       72.34     12.44 o
  13   8   3       92.16      131.68     21.08 o
  14   8   3       12.56       22.47     14.58 o
   0   9   3     1472.80     1526.09     33.62 o
   1   9   3      966.05      961.49     18.80 o
   2   9   3       95.82       89.75      6.46 o
   3   9   3      128.57      147.96      6.62 o
   4   9   3      265.25      270.22     10.10 o
   5   9   3        3.11       -0.38      3.07 o
   6   9   3       71.36       60.05      5.11 o
   7   9   3       87.21       80.41      6.87 o
   8   9   3       10.38        8.56      5.18 o
   9   9   3      250.47      258.96     12.71 o
  10   9   3       10.24        2.46      8.23 o
  11   9   3       31.05       30.07      9.75 o
  12   9   3        6.58        9.32      9.15 o
  13   9   3       10.91       27.21     34.73 o
   1  10   3       37.18       52.55      6.10 o
   2  10   3        0.10       -3.16      3.61 o
   3  10   3      199.29      213.14     11.78 o
   4  10   3      126.31      137.50      6.44 o
   5  10   3       87.15       86.22      6.39 o
   6  10   3      536.19      583.62     13.28 o
   7  10   3       18.19       20.99      6.23 o
   8  10   3       39.37       51.09      7.57 o
   9  10   3       33.88       43.21     12.47 o
  10  10   3       16.75       11.59      8.92 o
  11  10   3        7.47        8.07      8.83 o
  12  10   3        5.02       -1.87     11.89 o
  13  10   3       45.96       34.03     16.07 o
   0  11   3      286.42      254.97     15.81 o
   1  11   3      528.76      504.83     14.12 o
   2  11   3      434.79      436.75     12.68 o
   3  11   3      109.12       98.65      7.53 o
   4  11   3      191.27      198.57      8.96 o
   5  11   3      313.58      329.35     13.88 o
   6  11   3      170.13      166.65     10.96 o
   7  11   3       22.51       13.13      7.50 o
   8  11   3       14.36       13.93      6.96 o
   9  11   3       50.39       46.48      9.88 o
  10  11   3       22.87       23.08      9.57 o
  11  11   3       14.01       22.63      9.48 o
  12  11   3       19.93       18.20     13.51 o
   1  12   3       99.39       99.63      8.65 o
   2  12   3        3.02        7.78      5.95 o
   3  12   3       68.82       61.05      8.33 o
   4  12   3      187.79      196.57     12.61 o
   5  12   3       31.64       35.94      8.36 o
   6  12   3       75.32       57.91     10.64 o
   7  12   3       30.07       21.63      6.92 o
   8  12   3       38.14       38.68      9.77 o
   9  12   3        4.87        9.88      8.47 o
  10  12   3        2.10        5.62      8.71 o
  11  12   3        0.11        0.78     11.46 o
   0  13   3       34.45       19.14     11.69 o
   1  13   3      103.01       98.86     11.50 o
   2  13   3        6.35        6.00     10.29 o
   3  13   3      176.71      180.76     13.83 o
   4  13   3       12.68       16.37      6.93 o
   5  13   3       54.23       43.32      8.45 o
   6  13   3        4.33        0.64      6.86 o
   7  13   3       22.33       29.13      8.38 o
   8  13   3       14.34       23.91     11.05 o
   9  13   3       48.80       70.81     13.68 o
  10  13   3        1.57       16.68     15.77 o
   1  14   3        3.03       -3.85     16.21 o
   2  14   3       76.79       81.27     12.62 o
   3  14   3       18.28       17.91      9.21 o
   4  14   3       27.44       22.05      9.36 o
   5  14   3       17.34       12.67      8.78 o
   6  14   3        3.98       12.45      9.30 o
   7  14   3       21.00       30.17     12.74 o
   8  14   3       23.81        2.43     11.83 o
   9  14   3       34.53       31.54     15.77 o
   0  15   3        0.10       -0.67     14.41 o
   1  15   3        5.68       -6.30      7.39 o
   2  15   3       26.71       29.18     10.62 o
   3  15   3        0.21       -5.50     10.35 o
   4  15   3       38.18       26.19     10.34 o
   5  15   3       12.10       12.36     11.53 o
   6  15   3        2.32        9.78     12.59 o
   7  15   3        6.97        2.19     11.71 o
   1  16   3        0.99       -8.01      8.01 o
   2  16   3        0.87        2.21      8.14 o
   3  16   3       13.89       24.33     10.37 o
   4  16   3        7.30        5.30      9.44 o
   5  16   3        5.53       -4.85     11.72 o
   0  17   3       57.78       50.97     17.00 o
   1  17   3        3.08       -2.51      9.00 o
   2  17   3       17.97       37.44     10.45 o
   0   0   4     6408.85     5952.44     86.75 o
   2   0   4     4743.99     4556.82     48.27 o
   4   0   4     3884.87     4205.93     47.64 o
   6   0   4      903.08      914.35     17.89 o
   8   0   4      102.26      116.65     17.47 o
  10   0   4      320.76      308.96     16.76 o
  12   0   4      453.35      462.81     42.76 o
  14   0   4      147.88      150.12     29.42 o
   1   1   4     2484.22     2238.42     23.54 o
   2   1   4     3835.51     3563.25     27.49 o
   3   1   4     1058.39     1015.21     12.18 o
   4   1   4     6319.08     6464.14     54.12 o
   5   1   4     1334.48     1260.53     15.79 o
   6   1   4     1739.71     1920.28     19.43 o
   7   1   4      188.10      180.60      6.01 o
   8   1   4      611.65      696.96     11.59 o
   9   1   4        3.11        3.37      2.78 o
  10   1   4      323.27      280.46     15.61 o
  11   1   4        3.74       -0.92      4.90 o
  12   1   4       70.42       74.40     17.59 o
  13   1   4        2.95       -1.11      9.64 o
  14   1   4       19.82       16.41     21.99 o
  15   1   4        0.04       -1.19     10.92 o
   0   2   4    13934.27    13168.69    134.24 o
   1   2   4     9100.78     8445.27     78.71 o
   2   2   4     1964.13     1938.60     21.73 o
   3   2   4     2501.61     2276.83     22.44 o
   4   2   4      109.56      113.72      4.93 o
   5   2   4     3115.74     3204.30     31.10 o
   6   2   4        5.57        3.96      2.50 o
   7   2   4       38.73       41.62      3.85 o
   8   2   4      592.66      572.94      9.66 o
   9   2   4      179.82      190.50      7.38 o
  10   2   4      285.98      296.91     12.98 o
  11   2   4      147.46      156.95     10.90 o
  12   2   4        4.60        0.99      6.95 o
  13   2   4        0.83        8.98      5.94 o
  14   2   4        2.02        5.65      8.19 o
  15   2   4      102.27      106.39     18.65 o
  16   2   4       16.32       47.62     20.02 o
   1   3   4      484.96      504.32      7.83 o
   2   3   4      121.79      109.79      4.52 o
   3   3   4     1578.64     1539.50     17.05 o
   4   3   4       47.78       40.02      3.33 o
   5   3   4     1307.32     1342.62     15.53 o
   6   3   4      612.86      619.00     10.47 o
   7   3   4      234.92      274.44      9.23 o
   8   3   4      125.77      121.89      5.06 o
   9   3   4       78.90       72.29      7.04 o
  10   3   4      102.93      104.01      6.08 o
  11   3   4       64.36       65.15      7.27 o
  12   3   4       18.93       21.74      6.91 o
  13   3   4       41.19       19.34     12.60 o
  14   3   4       47.96       56.96      9.26 o
  15   3   4        0.75       14.29     16.45 o
   0   4   4     3331.15     3382.28     42.30 o
   1   4   4      710.10      667.02      9.43 o
   2   4   4      351.51      398.77      7.27 o
   3   4   4     1336.80     1191.80     15.57 o
   4   4   4      107.76      116.03      4.17 o
   5   4   4      249.70      249.75      8.02 o
   6   4   4      157.21      155.48      5.67 o
   7   4   4      135.66      149.16      6.60 o
   8   4   4      195.88      179.93      7.25 o
   9   4   4      167.70      158.85      6.79 o
  10   4   4       37.96       25.88      5.63 o
  11   4   4      289.09      267.70     11.77 o
  12   4   4      173.11      155.68     10.75 o
  13   4   4        6.65        6.99      6.55 o
  14   4   4       12.80       22.93      9.03 o
  15   4   4       11.33       23.02     17.22 o
   1   5   4      536.30      579.51      9.57 o
   2   5   4       28.05       27.11      2.63 o
   3   5   4       78.56       83.95      4.92 o
   4   5   4       52.97       48.89      4.79 o
   5   5   4       31.23       28.70      2.75 o
   6   5   4        2.08        5.46      2.03 o
   7   5   4      212.51      215.09      5.79 o
   8   5   4      504.98      475.48     10.32 o
   9   5   4      132.21      140.00      7.36 o
  10   5   4      240.13      221.13     10.86 o
  11   5   4       16.65       14.39      5.44 o
  12   5   4       86.11       77.10      7.79 o
  13   5   4       25.42       16.24      9.60 o
  14   5   4       23.49       34.57     13.22 o
  15   5   4       32.49       26.27     15.16 o
   0   6   4     1182.95     1239.72     26.59 o
   1   6   4     1877.35     1874.24     21.47 o
   2   6   4     1245.80     1346.07     17.48 o
   3   6   4       77.42       77.16      4.10 o
   4   6   4      639.92      689.67     10.12 o
   5   6   4       50.92       49.86      3.46 o
   6   6   4      207.88      199.14      5.72 o
   7   6   4      173.03      163.93      7.11 o
   8   6   4        5.91        5.85      2.91 o
   9   6   4       99.97       98.38      6.71 o
  10   6   4      148.79      141.00      9.24 o
  11   6   4      152.26      149.56     13.81 o
  12   6   4        2.20       -4.07      5.77 o
  13   6   4       79.68       87.24     11.40 o
  14   6   4        7.31        7.46     11.16 o
  15   6   4       33.44       26.99     19.71 o
   1   7   4      610.25      699.86     14.33 o
   2   7   4      198.98      210.88      8.59 o
   3   7   4      724.02      785.03     13.53 o
   4   7   4       26.39       25.96      3.34 o
   5   7   4       83.34       87.01      3.96 o
   6   7   4     1112.05     1114.07     13.76 o
   7   7   4       16.06       21.69      3.42 o
   8   7   4      456.37      479.49      9.75 o
   9   7   4      396.28      404.57     10.65 o
  10   7   4       75.17       65.52      7.39 o
  11   7   4       11.02        8.00      6.10 o
  12   7   4       76.20       48.84      9.22 o
  13   7   4       14.34       14.21      9.94 o
  14   7   4       29.65       17.59     21.23 o
   0   8   4      882.83      898.95     24.59 o
   1   8   4      355.89      336.82     15.82 o
   2   8   4        8.82        6.19      3.58 o
   3   8   4       22.64       19.32      3.65 o
   4   8   4      112.42      129.15      8.10 o
   5   8   4      657.98      668.70     11.40 o
   6   8   4        0.33        0.09      2.87 o
   7   8   4      349.32      329.97     13.28 o
   8   8   4       28.82       29.02      4.57 o
   9   8   4        6.16        4.52      5.61 o
  10   8   4      169.49      162.85     21.66 o
  11   8   4        0.64       -8.75      8.75 o
  12   8   4       36.28       19.69      9.96 o
  13   8   4        5.55        1.70     21.99 o
  14   8   4       28.45       50.95     23.96 o
   1   9   4      406.77      413.53     11.27 o
   2   9   4      364.23      356.21     10.86 o
   3   9   4       98.87       97.38      6.14 o
   4   9   4      198.33      200.67      8.56 o
   5   9   4       13.70       17.89      3.71 o
   6   9   4       21.45       27.07      4.15 o
   7   9   4       46.38       45.63      5.48 o
   8   9   4       15.41       19.82      5.15 o
   9   9   4       77.34       72.87     10.80 o
  10   9   4       67.94       59.98     11.34 o
  11   9   4      179.24      179.20     24.51 o
  12   9   4       21.74       19.24     14.26 o
  13   9   4        9.25        6.37     19.71 o
   0  10   4       38.83       40.80      7.93 o
   1  10   4      236.03      242.47     10.83 o
   2  10   4       62.49       57.91      7.06 o
   3  10   4      300.90      307.09     14.08 o
   4  10   4       62.39       61.52      6.06 o
   5  10   4       24.61       24.82      4.08 o
   6  10   4       28.67       35.62      5.00 o
   7  10   4      128.18      119.52      9.47 o
   8  10   4       38.20       39.51      6.81 o
   9  10   4      160.90      160.34     21.06 o
  10  10   4       10.00       10.61      8.45 o
  11  10   4       11.83       22.85      9.74 o
  12  10   4       14.97        5.46     17.59 o
  13  10   4       26.80       31.24     20.93 o
   1  11   4      151.42      168.15      9.59 o
   2  11   4      454.67      485.25     12.89 o
   3  11   4      114.86      124.08      8.28 o
   4  11   4      117.17      103.62      7.50 o
   5  11   4       89.97       84.75      8.37 o
   6  11   4      256.00      253.29     15.15 o
   7  11   4        2.48        9.43      6.58 o
   8  11   4      102.11       90.39     11.62 o
   9  11   4        5.22       10.13     10.98 o
  10  11   4        0.11        1.66      9.90 o
  11  11   4        0.13        6.70     18.20 o
  12  11   4        0.29        6.98     16.98 o
   0  12   4      474.10      500.70     21.00 o
   1  12   4       94.34      104.29      8.54 o
   2  12   4       17.45       31.91      6.58 o
   3  12   4       91.75      102.86     11.07 o
   4  12   4        0.99       -3.50      5.60 o
   5  12   4       70.22       65.19      9.02 o
   6  12   4       11.78        4.27      6.32 o
   7  12   4       12.42       27.04      7.63 o
   8  12   4      144.86      156.19     17.76 o
   9  12   4       16.46       -3.34     14.25 o
  10  12   4        6.72        5.90     10.48 o
  11  12   4       17.23       48.22     21.84 o
   1  13   4       91.40       71.62     10.34 o
   2  13   4        2.43        9.90      8.49 o
   3  13   4       29.54       26.46      8.01 o
   4  13   4       37.83       32.12      7.79 o
   5  13   4       13.12        9.94      6.59 o
   6  13   4       10.54        0.57      6.42 o
   7  13   4       12.93       -5.78     11.23 o
   8  13   4        8.26        7.46      8.76 o
   9  13   4        5.08       16.29     16.53 o
  10  13   4       18.66       27.52     11.88 o
   0  14   4        9.84       15.47     16.38 o
   1  14   4        8.84        8.52      8.85 o
   2  14   4       13.27       -0.42      7.96 o
   3  14   4       58.88       69.59     20.77 o
   4  14   4        7.97       23.20      9.26 o
   5  14   4       20.09       14.67     11.98 o
   6  14   4        1.03       -4.34      9.96 o
   7  14   4        4.86        4.77     11.83 o
   8  14   4       12.85       -6.14     15.32 o
   9  14   4        4.85       -2.02     12.03 o
   1  15   4        1.65       14.74     10.05 o
   2  15   4        3.87       -0.39      8.94 o
   3  15   4        3.62        9.41      9.37 o
   4  15   4        3.26        0.77      9.14 o
   5  15   4        5.96       20.28      9.47 o
   6  15   4       41.83       31.89     13.82 o
   7  15   4       28.10       16.83     12.89 o
   0  16   4        0.48      -11.07     11.07 o
   1  16   4        0.00       -4.92      8.64 o
   2  16   4       28.05       48.71     15.00 o
   3  16   4       20.55        7.26      9.80 o
   4  16   4        1.57       -3.87      8.83 o
   5  16   4        2.80       20.66     13.43 o
   2   0   5     6200.93     6271.70     75.04 o
   4   0   5      565.71      629.41     13.45 o
   6   0   5     4790.59     5008.99     60.91 o
   8   0   5     1095.79     1215.76     21.19 o
  10   0   5      189.32      195.45     14.19 o
  12   0   5      763.23      702.40     46.40 o
  14   0   5      183.43      171.35     30.93 o
   0   1   5       19.77       23.30      3.21 o
   1   1   5       43.33       42.05      2.41 o
   2   1   5      513.48      486.84      6.48 o
   3   1   5     3364.89     3272.48     26.68 o
   4   1   5       43.72       55.20      3.74 o
   5   1   5     1177.09     1126.06     15.76 o
   6   1   5      724.14      770.30     11.13 o
   7   1   5       69.02       63.37      4.13 o
   8   1   5      139.94      149.12      7.57 o
   9   1   5       54.75       56.56      4.13 o
  10   1   5      240.53      238.53     21.06 o
  11   1   5       36.93       34.33      6.87 o
  12   1   5       76.73       95.26      9.02 o
  13   1   5       12.58        8.80     10.02 o
  14   1   5      112.29      122.79     18.96 o
  15   1   5        4.90        1.80     17.89 o
   1   2   5     9935.52     9545.43     74.94 o
   2   2   5     2724.63     2823.42     25.63 o
   3   2   5      740.89      675.54     12.94 o
   4   2   5      618.21      666.29     12.28 o
   5   2   5      810.15      816.48     14.97 o
   6   2   5     1363.21     1414.18     21.82 o
   7   2   5      144.83      137.88      7.38 o
   8   2   5      136.86      143.52      7.72 o
   9   2   5      834.70      839.85     16.07 o
  10   2   5      236.91      249.72     15.23 o
  11   2   5     1033.17      980.85     26.08 o
  12   2   5       97.30      114.98     10.88 o
  13   2   5       61.66       64.45      8.60 o
  14   2   5       49.80       66.27     10.26 o
  15   2   5        2.74       14.38     20.93 o
   0   3   5     5639.74     5881.94     65.11 o
   1   3   5     1499.17     1361.39     15.05 o
   2   3   5      816.39      843.27     10.62 o
   3   3   5     1646.16     1600.50     16.08 o
   4   3   5      462.39      491.05     12.46 o
   5   3   5      410.05      410.35      8.64 o
   6   3   5      208.05      219.32      9.80 o
   7   3   5       34.32       43.71      4.37 o
   8   3   5      126.85      126.12      6.71 o
   9   3   5      187.51      184.61      7.01 o
  10   3   5        5.25        5.54      5.17 o
  11   3   5       41.58       49.02      7.75 o
  12   3   5       86.35       87.23      9.14 o
  13   3   5        8.69       23.66      7.25 o
  14   3   5       80.27      104.11     11.57 o
  15   3   5       15.92       27.13      9.69 o
   1   4   5      165.87      154.72      5.49 o
   2   4   5      898.19      960.55     15.07 o
   3   4   5     2102.88     2033.14     26.06 o
   4   4   5      176.00      199.06      5.08 o
   5   4   5      102.15       98.55      6.73 o
   6   4   5       45.48       42.22      4.13 o
   7   4   5       45.25       43.97      4.60 o
   8   4   5      151.67      150.37      7.46 o
   9   4   5       77.22       79.28      5.19 o
  10   4   5      149.26      150.45      7.25 o
  11   4   5      131.01      136.50     11.09 o
  12   4   5       26.98       31.01      7.49 o
  13   4   5       38.91       41.98      9.08 o
  14   4   5       22.73       25.73      8.57 o
  15   4   5        5.00       16.29      8.37 o
   0   5   5     4967.52     5228.11     73.91 o
   1   5   5      816.09      868.69     13.24 o
   2   5   5      775.65      933.08     13.64 o
   3   5   5       86.34       80.35      5.04 o
   4   5   5      131.18      133.34      5.17 o
   5   5   5       79.89       83.89      4.27 o
   6   5   5      219.50      242.69      9.21 o
   7   5   5       81.98       80.14      5.95 o
   8   5   5      908.68      881.54     16.64 o
   9   5   5       32.90       28.42      5.55 o
  10   5   5       54.00       45.40      5.84 o
  11   5   5       24.81       24.54      7.13 o
  12   5   5       95.87       77.64      9.73 o
  13   5   5       25.39       21.48      8.45 o
  14   5   5       87.75      102.41     12.32 o
  15   5   5        0.77       -6.67     14.56 o
   1   6   5     1601.81     1662.33     20.12 o
   2   6   5      216.99      233.84      6.30 o
   3   6   5      119.43      120.07      5.34 o
   4   6   5      555.63      603.84     20.32 o
   5   6   5      155.67      161.30      6.03 o
   6   6   5       43.91       42.72      3.78 o
   7   6   5       48.86       57.19      5.57 o
   8   6   5        7.91        8.42      4.10 o
   9   6   5      242.42      245.58     10.59 o
  10   6   5      110.76      100.32      7.65 o
  11   6   5       36.18       36.88     10.77 o
  12   6   5       10.28       12.42      6.70 o
  13   6   5       17.08        2.33      8.27 o
  14   6   5        7.61        9.23      8.93 o
  15   6   5        6.74       20.02     15.77 o
   0   7   5      141.97      176.64     12.13 o
   1   7   5      148.18      173.84      6.54 o
   2   7   5     1104.98     1084.02     16.20 o
   3   7   5       99.55       98.70      6.04 o
   4   7   5      203.32      194.37      6.17 o
   5   7   5      118.12      122.92      6.67 o
   6   7   5      143.13      157.52      6.10 o
   7   7   5      184.69      184.57     10.87 o
   8   7   5       26.71       21.82      4.82 o
   9   7   5     1193.91     1172.31     19.83 o
  10   7   5       74.54       75.41      8.66 o
  11   7   5       24.87       22.42      7.28 o
  12   7   5       51.58       55.05     10.94 o
  13   7   5      159.85      164.54     16.13 o
  14   7   5       28.47       27.75     12.28 o
   1   8   5      448.58      454.71     15.02 o
   2   8   5      108.13      111.04      7.54 o
   3   8   5       71.57       73.60      5.59 o
   4   8   5       45.34       41.19      4.34 o
   5   8   5      136.09      128.98      6.54 o
   6   8   5      423.57      423.53      9.14 o
   7   8   5      407.94      389.52      9.88 o
   8   8   5        3.86        2.68      3.44 o
   9   8   5       47.26       38.39      6.44 o
  10   8   5      245.37      252.20     16.79 o
  11   8   5       25.55       22.22      9.10 o
  12   8   5       12.54       11.57      8.64 o
  13   8   5       17.84       28.00     13.99 o
   0   9   5       50.98       51.81      9.14 o
   1   9   5      324.81      324.53     12.61 o
   2   9   5      159.63      160.72      8.86 o
   3   9   5       35.52       27.68      4.84 o
   4   9   5      163.34      163.77      8.07 o
   5   9   5       14.94       17.99      4.09 o
   6   9   5      373.70      352.82     11.56 o
   7   9   5       79.51       64.72      6.06 o
   8   9   5      109.84      107.07      9.06 o
   9   9   5      114.50      109.24     15.50 o
  10   9   5       82.12       81.66     14.51 o
  11   9   5        8.99       13.53     10.62 o
  12   9   5       46.62       58.90     18.80 o
  13   9   5      114.79       97.35     27.30 o
   1  10   5      376.16      387.47     12.73 o
   2  10   5       64.39       68.74      6.64 o
   3  10   5       76.07       68.71      6.53 o
   4  10   5       60.43       59.52      6.57 o
   5  10   5       93.34       86.51      7.87 o
   6  10   5       77.40       86.79      8.13 o
   7  10   5      116.12       92.05     13.88 o
   8  10   5        3.41        7.02      7.09 o
   9  10   5       41.31       32.62     11.89 o
  10  10   5       12.15       25.15     11.05 o
  11  10   5       33.40       24.21     12.76 o
  12  10   5       13.03        9.28     11.00 o
   0  11   5      758.89      755.48     23.80 o
   1  11   5      220.36      205.20     12.37 o
   2  11   5      927.16      946.24     20.09 o
   3  11   5       77.67       85.58      7.38 o
   4  11   5      129.67      138.90     10.37 o
   5  11   5      217.97      221.71     12.13 o
   6  11   5      187.88      182.62     10.87 o
   7  11   5       57.47       59.93      7.56 o
   8  11   5       38.79       50.79     25.78 o
   9  11   5        0.15       -2.94      9.10 o
  10  11   5        0.52        3.21     10.07 o
  11  11   5       12.71       24.55     12.65 o
  12  11   5        2.06       -3.94     17.89 o
   1  12   5       91.37       95.66      9.03 o
   2  12   5       28.71       31.21      6.64 o
   3  12   5       12.40       16.06      7.72 o
   4  12   5       59.10       62.33      7.94 o
   5  12   5       94.86       96.70      9.18 o
   6  12   5       13.88       14.87      6.58 o
   7  12   5       17.61       15.18      8.66 o
   8  12   5        9.45        9.48      8.53 o
   9  12   5        6.36       -4.62      8.39 o
  10  12   5        0.61       21.85     13.95 o
  11  12   5        7.06       20.62     11.77 o
   0  13   5      107.34       69.24     14.89 o
   1  13   5       66.79       48.47     14.25 o
   2  13   5        4.38        6.42      7.35 o
   3  13   5       10.82        8.50      7.54 o
   4  13   5        6.74        4.06      6.64 o
   5  13   5       14.41       16.47      7.41 o
   6  13   5        2.51       -2.71      9.11 o
   7  13   5        1.56       -6.44      8.24 o
   8  13   5       77.60       75.74     12.27 o
   9  13   5        3.35        9.43      9.42 o
  10  13   5        0.91       -8.79      8.79 o
   1  14   5        4.41       -7.93      8.03 o
   2  14   5       77.63       96.97     13.28 o
   3  14   5       63.13       56.27     11.58 o
   4  14   5       10.71        4.32      8.09 o
   5  14   5       23.58       32.34      9.78 o
   6  14   5       14.01        5.67     10.82 o
   7  14   5        0.64      -10.57     10.57 o
   8  14   5        4.67       -7.99     11.37 o
   0  15   5        2.36      -10.38     10.77 o
   1  15   5       11.37       24.17     10.16 o
   2  15   5        5.09        6.28      8.80 o
   3  15   5       10.55        4.08     10.18 o
   4  15   5       37.11       49.04     11.47 o
   5  15   5       16.75       24.53     14.38 o
   6  15   5        6.13        5.87     12.95 o
   7  15   5        0.66      -16.68     16.68 o
   1  16   5        2.90       -1.08      9.71 o
   2  16   5        7.59       21.83     13.87 o
   3  16   5       21.63       30.90     11.90 o
   4  16   5       95.21      100.40     14.80 o
   5  16   5        4.08      -12.08     12.08 o
   0   0   6    10046.83     9101.88    188.19 o
   2   0   6      675.15      693.32     12.02 o
   4   0   6      444.02      395.04     16.83 o
   6   0   6      188.02      245.69      9.67 o
   8   0   6      726.45      719.36     13.10 o
  10   0   6      248.25      236.54     10.96 o
  12   0   6      159.16      143.15     25.17 o
  14   0   6       67.34       37.00     18.50 o
   1   1   6     1450.59     1337.15     13.36 o
   2   1   6       77.06       93.30      3.54 o
   3   1   6      951.06      883.42     10.65 o
   4   1   6      523.80      507.05      9.11 o
   5   1   6      518.35      521.61     10.39 o
   6   1   6     1329.40     1313.40     16.25 o
   7   1   6      609.24      653.45     12.39 o
   8   1   6      749.68      764.29     12.75 o
   9   1   6      279.23      263.53     13.07 o
  10   1   6      612.02      616.11     26.07 o
  11   1   6        6.96       -2.68      8.78 o
  12   1   6        7.56       10.36      6.99 o
  13   1   6       16.59       22.32     11.56 o
  14   1   6      146.90      137.23     19.69 o
  15   1   6       16.95       33.81     12.26 o
   0   2   6     6090.76     5909.57     63.88 o
   1   2   6     6760.45     6684.07     48.05 o
   2   2   6      462.61      466.15      9.72 o
   3   2   6      670.80      643.68     10.01 o
   4   2   6     1097.18     1138.36     24.38 o
   5   2   6      322.46      329.69     11.95 o
   6   2   6      337.53      343.62      9.26 o
   7   2   6      158.42      164.54     10.33 o
   8   2   6      430.22      432.20     12.62 o
   9   2   6      156.64      145.85      8.43 o
  10   2   6      519.08      565.95     17.39 o
  11   2   6       42.34       31.43      9.14 o
  12   2   6      147.03      127.10     12.95 o
  13   2   6      185.13      172.13     15.76 o
  14   2   6       32.77       23.20      7.12 o
  15   2   6       23.97       21.11     12.30 o
   1   3   6     2210.85     2078.92     20.00 o
   2   3   6       61.98       62.14      3.55 o
   3   3   6     1318.11     1307.12     17.26 o
   4   3   6      790.30      795.86     14.27 o
   5   3   6      360.91      334.28      8.58 o
   6   3   6      432.84      408.20      9.70 o
   7   3   6      147.73      149.06      7.51 o
   8   3   6       49.74       51.79      4.71 o
   9   3   6       19.31       16.14      3.79 o
  10   3   6       61.45       58.47      6.38 o
  11   3   6       77.23       77.20     11.09 o
  12   3   6       67.32       84.68      9.04 o
  13   3   6        1.36        4.20      6.84 o
  14   3   6       75.67       94.39     11.78 o
  15   3   6        2.76        1.48      9.86 o
   0   4   6     3853.90     4228.46     90.74 o
   1   4   6      286.87      297.14      6.81 o
   2   4   6      548.50      590.19     10.88 o
   3   4   6     2764.95     2817.48     28.02 o
   4   4   6      677.10      688.84     19.92 o
   5   4   6      464.81      492.02     10.08 o
   6   4   6     1195.50     1229.83     17.25 o
   7   4   6       54.12       52.49      5.08 o
   8   4   6      428.54      387.24     11.03 o
   9   4   6       26.79       20.68      4.27 o
  10   4   6      124.04      133.64      8.37 o
  11   4   6      348.36      321.86     15.66 o
  12   4   6       34.40       38.15      7.97 o
  13   4   6       27.33       31.63      7.66 o
  14   4   6        9.22       31.67      8.87 o
  15   4   6        0.89       12.87      8.45 o
   1   5   6      196.56      227.89      8.58 o
   2   5   6     1367.37     1456.37     20.02 o
   3   5   6      776.61      787.64     14.01 o
   4   5   6     1879.82     2001.99     24.61 o
   5   5   6       81.96      101.25      6.12 o
   6   5   6      430.97      446.29     10.89 o
   7   5   6      116.07      117.45      8.26 o
   8   5   6     1017.30      991.99     18.27 o
   9   5   6       95.96       98.33      7.19 o
  10   5   6       49.53       59.82      5.91 o
  11   5   6        8.39        1.87      5.01 o
  12   5   6       25.25       35.95      9.59 o
  13   5   6       29.25       30.03      8.80 o
  14   5   6       56.01       60.85     15.67 o
  15   5   6       15.15       34.88     17.29 o
   0   6   6      319.42      322.41     13.69 o
   1   6   6     1543.10     1511.98     19.94 o
   2   6   6      575.12      535.95     10.82 o
   3   6   6      544.24      557.69     12.07 o
   4   6   6        2.61        3.78      2.34 o
   5   6   6       29.13       22.48      3.11 o
   6   6   6      274.98      274.24      9.11 o
   7   6   6       42.90       55.37      5.73 o
   8   6   6      117.41      118.42      7.81 o
   9   6   6      218.51      204.48     10.11 o
  10   6   6        2.35       -3.73      3.73 o
  11   6   6       94.29       91.03      8.20 o
  12   6   6       13.56       13.58     10.02 o
  13   6   6       73.23       93.67     13.56 o
  14   6   6       12.04        7.77      9.29 o
   1   7   6       60.50       72.46      4.87 o
   2   7   6      385.90      364.75      9.28 o
   3   7   6        0.06       -1.00      2.36 o
   4   7   6       46.68       41.83      3.72 o
   5   7   6        5.08        2.52      2.71 o
   6   7   6     1845.90     1861.20     24.65 o
   7   7   6      571.84      552.30     13.84 o
   8   7   6      248.38      241.57     10.89 o
   9   7   6      108.99      111.51      8.41 o
  10   7   6        1.74       -4.70      4.70 o
  11   7   6       42.55       31.12      9.11 o
  12   7   6       54.64       45.83     10.10 o
  13   7   6       23.80       37.70     22.14 o
  14   7   6      109.63       93.00     15.80 o
   0   8   6      335.87      349.73     16.23 o
   1   8   6      446.28      436.99      9.94 o
   2   8   6       72.94       76.54      5.52 o
   3   8   6      140.68      123.79      6.91 o
   4   8   6        5.82        8.18      3.50 o
   5   8   6      121.07      112.41      6.01 o
   6   8   6       80.39       86.66      6.07 o
   7   8   6     1080.09     1023.65     15.68 o
   8   8   6       40.64       33.08      6.01 o
   9   8   6       11.54        6.60      5.22 o
  10   8   6       21.82       30.64      7.01 o
  11   8   6        3.25        7.59     13.15 o
  12   8   6       23.10       32.77      9.83 o
  13   8   6        4.64       11.13     12.12 o
   1   9   6      181.60      179.47     10.17 o
   2   9   6        5.78        1.56      4.88 o
   3   9   6       72.72       63.44      5.80 o
   4   9   6       33.09       24.15      5.03 o
   5   9   6       84.20       83.12      6.68 o
   6   9   6      193.42      188.02      8.75 o
   7   9   6       21.91       25.66      4.97 o
   8   9   6      193.91      199.83     12.08 o
   9   9   6        3.49       -3.47      5.69 o
  10   9   6       54.51       38.16     13.64 o
  11   9   6        6.70        6.61     10.17 o
  12   9   6       71.77       92.46     18.05 o
  13   9   6       96.09      115.73     18.80 o
   0  10   6      225.74      199.52     15.98 o
   1  10   6      265.00      261.64     11.81 o
   2  10   6      183.02      172.53      9.34 o
   3  10   6       90.87       95.83      8.00 o
   4  10   6      145.33      154.17      9.00 o
   5  10   6       48.49       51.69      6.31 o
   6  10   6       52.35       66.68      7.33 o
   7  10   6      469.52      442.51     17.84 o
   8  10   6       28.44       13.52     10.15 o
   9  10   6       27.11       20.86      7.92 o
  10  10   6       50.45       51.90     13.38 o
  11  10   6       16.36       27.16     12.16 o
  12  10   6        8.23        9.52     23.35 o
   1  11   6      193.42      188.22     10.10 o
   2  11   6       86.46       80.30      8.17 o
   3  11   6       44.16       38.84      6.39 o
   4  11   6        2.64        8.10      6.51 o
   5  11   6       46.70       40.30      7.87 o
   6  11   6      192.45      181.41     11.06 o
   7  11   6       50.65       45.00      8.82 o
   8  11   6       49.79       50.96     10.25 o
   9  11   6        1.05       -5.44      7.74 o
  10  11   6       10.32        8.35      9.14 o
  11  11   6       28.15       22.06     10.16 o
   0  12   6       13.02        8.07      9.85 o
   1  12   6       46.53       53.08      8.02 o
   2  12   6       44.38       51.53      8.96 o
   3  12   6       13.81       18.86      7.75 o
   4  12   6        1.73       -3.27      6.24 o
   5  12   6      141.97      134.07     14.26 o
   6  12   6       17.62       16.95      5.94 o
   7  12   6       11.76       16.48      9.28 o
   8  12   6        9.31        9.80      8.78 o
   9  12   6        2.07       -8.42      8.42 o
  10  12   6        5.03        1.87     11.35 o
  11  12   6        9.04       19.34     10.93 o
   1  13   6       37.69       29.79     10.73 o
   2  13   6      110.26      110.95     11.72 o
   3  13   6       37.48       18.15      8.08 o
   4  13   6        1.84        3.69      6.99 o
   5  13   6        1.52       -4.85      5.50 o
   6  13   6        3.22       14.78      8.62 o
   7  13   6        8.89       22.94      9.55 o
   8  13   6        4.35        4.14      9.21 o
   9  13   6       22.77       33.36     10.73 o
   0  14   6        1.12       -1.52     15.77 o
   1  14   6        3.20       -1.74     11.15 o
   2  14   6       17.69       20.73      8.33 o
   3  14   6       40.82       52.73     10.13 o
   4  14   6        0.69       11.76      7.36 o
   5  14   6       26.50       27.94     10.33 o
   6  14   6        2.76       17.30      9.52 o
   7  14   6        0.44       -0.27      9.06 o
   8  14   6        5.17        8.27      9.68 o
   1  15   6        5.47        4.47      9.64 o
   2  15   6       19.20       16.01     10.04 o
   3  15   6       37.17       26.79     12.39 o
   4  15   6       11.84       22.49      9.86 o
   5  15   6       14.43       18.81     13.34 o
   6  15   6       14.09       19.00     15.16 o
   0  16   6        8.78        2.02     11.83 o
   1  16   6        0.93       -9.11      9.11 o
   2  16   6       11.24       -7.08     14.82 o
   3  16   6       26.32       32.77     10.98 o
   4  16   6       12.59        8.91     27.14 o
   2   0   7     1832.68     1893.83     25.15 o
   4   0   7    12316.35    12825.46    186.19 o
   6   0   7      199.50      211.60      9.24 o
   8   0   7       34.99       39.85      5.23 o
  10   0   7       64.59       74.56      7.48 o
  12   0   7       20.52       22.75     15.16 o
  14   0   7        1.88       -1.21     14.56 o
   0   1   7     4180.28     4167.99     47.54 o
   1   1   7      991.56     1001.49     11.49 o
   2   1   7      132.03      133.04      4.32 o
   3   1   7      222.47      195.62      5.32 o
   4   1   7      634.69      672.66     11.63 o
   5   1   7      417.63      357.74      7.46 o
   6   1   7       95.70       98.35      7.07 o
   7   1   7       26.33       30.66      4.32 o
   8   1   7      245.44      263.91      9.11 o
   9   1   7      227.31      229.21     10.18 o
  10   1   7      205.52      224.31      9.65 o
  11   1   7       45.58       32.94      8.75 o
  12   1   7      145.12      167.55     26.39 o
  13   1   7       38.10       42.76      8.03 o
  14   1   7       69.25       74.35     16.28 o
  15   1   7        7.98       33.30     15.77 o
   1   2   7     5413.88     5532.86     41.23 o
   2   2   7      856.77      789.05     10.09 o
   3   2   7      904.47      901.72     12.94 o
   4   2   7      857.74      942.65     18.21 o
   5   2   7      251.35      270.80      9.66 o
   6   2   7     1604.86     1586.91     41.71 o
   7   2   7      312.31      311.62     11.43 o
   8   2   7        6.37        6.65      3.55 o
   9   2   7      502.67      467.91     12.57 o
  10   2   7       48.97       36.68      6.11 o
  11   2   7        2.32       -1.24      4.38 o
  12   2   7       80.45       60.98     20.77 o
  13   2   7       62.32       91.73     12.76 o
  14   2   7       44.33       62.65     11.98 o
  15   2   7        2.83        9.19     12.43 o
   0   3   7      664.88      656.85     13.84 o
   1   3   7      554.36      546.81     10.21 o
   2   3   7      286.83      314.66      7.67 o
   3   3   7      496.70      470.23     13.97 o
   4   3   7       22.48       23.04      3.99 o
   5   3   7      193.66      215.31     11.47 o
   6   3   7        8.19        0.76      4.53 o
   7   3   7       76.44       70.65      5.83 o
   8   3   7       17.91       10.93      4.08 o
   9   3   7       15.43       14.34      4.02 o
  10   3   7       45.84       46.59      5.83 o
  11   3   7       58.83       67.27      7.42 o
  12   3   7       46.09       34.64     12.78 o
  13   3   7       11.79       10.25      7.08 o
  14   3   7       19.12       24.93      8.20 o
  15   3   7        4.06       -6.37     14.86 o
   1   4   7     1558.58     1535.16     20.01 o
   2   4   7      553.99      567.63     11.88 o
   3   4   7      354.17      376.33      8.56 o
   4   4   7     1327.99     1390.28     23.52 o
   5   4   7      912.22      893.55     31.61 o
   6   4   7       73.01       74.95      6.00 o
   7   4   7      373.14      398.66     11.47 o
   8   4   7       98.27       93.31      6.76 o
   9   4   7      258.43      259.97     10.53 o
  10   4   7      166.13      170.99      9.89 o
  11   4   7       15.32       14.03      5.62 o
  12   4   7       81.38       85.51      9.86 o
  13   4   7       64.39       73.51     16.02 o
  14   4   7       29.72       25.97     14.56 o
  15   4   7        0.19        2.24     10.01 o
   0   5   7     4972.15     4999.10     70.36 o
   1   5   7       38.72       48.76      4.79 o
   2   5   7      293.95      278.08      7.58 o
   3   5   7     1065.09     1023.48     14.79 o
   4   5   7       70.07       66.49      4.64 o
   5   5   7      342.57      304.06      8.74 o
   6   5   7      449.43      434.10     13.61 o
   7   5   7      198.87      215.17      9.39 o
   8   5   7      150.52      146.87      7.81 o
   9   5   7       62.29       56.43      6.27 o
  10   5   7      170.11      166.40     10.03 o
  11   5   7       48.78       55.11      6.72 o
  12   5   7       87.92       83.15      7.67 o
  13   5   7        9.11       20.02      7.05 o
  14   5   7       51.99       60.99     12.31 o
   1   6   7      568.40      596.31     11.57 o
   2   6   7      207.35      230.73     10.49 o
   3   6   7      429.29      446.21     11.36 o
   4   6   7        0.76       -0.34      2.80 o
   5   6   7       23.15       22.07      2.58 o
   6   6   7       48.45       36.60      5.34 o
   7   6   7      127.43      131.57      8.10 o
   8   6   7       67.01       70.16      6.20 o
   9   6   7      343.09      319.26     11.50 o
  10   6   7       99.63       98.68      9.18 o
  11   6   7      104.41       93.45      9.13 o
  12   6   7       17.03       24.32      6.91 o
  13   6   7       49.57       42.74     10.62 o
  14   6   7       16.39       32.27     14.48 o
   0   7   7       66.53       66.32      6.54 o
   1   7   7        8.29        5.87      3.07 o
   2   7   7      199.03      184.29      7.94 o
   3   7   7       46.31       39.96      5.55 o
   4   7   7       58.10       49.94      4.68 o
   5   7   7       62.70       55.27      5.05 o
   6   7   7       33.27       37.29      4.30 o
   7   7   7      266.30      303.75     11.44 o
   8   7   7       84.42       80.05      6.93 o
   9   7   7      197.46      190.33     11.57 o
  10   7   7        7.85        8.45      5.04 o
  11   7   7        9.94       12.44      5.77 o
  12   7   7        2.40       -4.36      7.47 o
  13   7   7       22.39       16.31      9.89 o
  14   7   7       19.98       25.33     14.56 o
   1   8   7      278.40      316.75      9.77 o
   2   8   7       36.23       35.08      4.82 o
   3   8   7      344.55      335.03     10.64 o
   4   8   7       33.85       40.90      5.93 o
   5   8   7      706.23      679.28     12.45 o
   6   8   7      121.23      123.05      8.13 o
   7   8   7      369.77      345.86     12.56 o
   8   8   7        3.32       10.34      5.12 o
   9   8   7        0.96       -0.43      6.90 o
  10   8   7       59.69       56.75      7.41 o
  11   8   7        9.82       12.70     10.19 o
  12   8   7        0.86        1.31      7.20 o
  13   8   7       29.39       14.98     10.14 o
   0   9   7      119.89      147.69     13.28 o
   1   9   7       19.42       20.16      5.64 o
   2   9   7      216.83      223.42      9.12 o
   3   9   7      303.81      310.32     12.82 o
   4   9   7       25.50       29.35      4.89 o
   5   9   7      205.20      218.79     13.50 o
   6   9   7      172.85      182.07      8.07 o
   7   9   7       10.15       10.08      5.29 o
   8   9   7      159.26      163.08     10.51 o
   9   9   7       54.17       39.53      6.80 o
  10   9   7       10.07       16.13      7.37 o
  11   9   7       15.20        7.64      9.22 o
  12   9   7       27.47       38.08     11.28 o
  13   9   7       71.53       66.20     32.00 o
   1  10   7      114.90      105.40      9.22 o
   2  10   7        0.54        1.19      5.55 o
   3  10   7        3.41       -6.65      6.65 o
   4  10   7       43.47       41.27      7.03 o
   5  10   7       77.66       82.74      8.76 o
   6  10   7      185.11      171.40     11.25 o
   7  10   7       69.97       74.24      9.83 o
   8  10   7       17.18       21.86      7.92 o
   9  10   7       21.22       25.66      8.19 o
  10  10   7       12.46        2.39      8.60 o
  11  10   7       19.73        9.31      9.47 o
  12  10   7       10.31       -4.25      9.64 o
   0  11   7      178.36      175.40     14.36 o
   1  11   7      258.75      255.57     11.76 o
   2  11   7      216.46      202.00     12.77 o
   3  11   7       70.59       77.09     10.88 o
   4  11   7        2.35       10.99      6.69 o
   5  11   7       76.60       67.77      8.72 o
   6  11   7       21.70       21.20      6.01 o
   7  11   7       26.13       29.86      7.93 o
   8  11   7        1.77        3.03      6.76 o
   9  11   7        1.94       16.06      9.15 o
  10  11   7        8.76        0.71      8.56 o
  11  11   7        7.89        3.91     10.07 o
   1  12   7       17.78       16.09      6.68 o
   2  12   7       60.98       78.28      9.81 o
   3  12   7       13.77       -0.21     12.83 o
   4  12   7       17.77       37.61      8.28 o
   5  12   7       43.15       43.67      8.05 o
   6  12   7        8.72        5.55     11.73 o
   7  12   7       11.23       27.15      8.33 o
   8  12   7       19.03       31.26      8.76 o
   9  12   7       14.46       35.09     11.02 o
  10  12   7        7.26        6.65      9.76 o
   0  13   7       78.35       72.06     15.83 o
   1  13   7       57.81       39.99     11.14 o
   2  13   7        3.98        2.29     11.05 o
   3  13   7       94.70      116.85     18.25 o
   4  13   7        0.28        8.28      6.96 o
   5  13   7        0.88       -0.75      5.82 o
   6  13   7       30.50       14.58      8.35 o
   7  13   7       14.14       16.00      8.07 o
   8  13   7       24.30       19.36     14.14 o
   9  13   7       35.77       36.17     11.88 o
   1  14   7        5.96       12.10     11.53 o
   2  14   7        4.48        8.89      8.80 o
   3  14   7       17.19       18.31      9.49 o
   4  14   7        0.36       14.94      7.51 o
   5  14   7        4.92       -2.77      7.46 o
   6  14   7        0.25        1.22      9.03 o
   7  14   7        1.21       14.29     10.20 o
   8  14   7        5.52        5.69      9.53 o
   0  15   7        7.73       27.90     18.20 o
   1  15   7        5.08       15.05     10.68 o
   2  15   7        0.51       -7.64      7.64 o
   3  15   7       34.24       35.76     11.48 o
   4  15   7        1.30        7.26     17.59 o
   5  15   7        8.85       18.45     14.69 o
   6  15   7        0.38      -11.05     11.71 o
   1  16   7        1.19        1.54     10.12 o
   2  16   7        1.12        3.65     10.08 o
   3  16   7        0.50       12.80     14.20 o
   0   0   8       55.95       55.92      9.86 o
   2   0   8      527.60      580.96     13.71 o
   4   0   8      695.88      676.65     27.45 o
   6   0   8      877.86      905.60     29.67 o
   8   0   8      253.68      260.50     10.51 o
  10   0   8      745.07      684.61     17.42 o
  12   0   8      262.67      310.56     36.70 o
  14   0   8       33.71       24.57     16.38 o
   1   1   8      408.03      412.13      7.35 o
   2   1   8      209.85      216.48      6.23 o
   3   1   8      121.60      117.42      4.91 o
   4   1   8       17.48       20.92      2.85 o
   5   1   8       20.56       20.04      3.35 o
   6   1   8      302.11      327.64     11.00 o
   7   1   8       75.61       81.54      6.36 o
   8   1   8      804.42      801.68     15.09 o
   9   1   8      166.16      183.37      8.66 o
  10   1   8      317.72      318.63     10.89 o
  11   1   8       29.46       21.15      7.25 o
  12   1   8      111.72      105.99     16.62 o
  13   1   8        7.66       13.35     10.84 o
  14   1   8        3.77        3.44     10.61 o
  15   1   8        2.25        8.19     13.95 o
   0   2   8       34.32       27.56      4.33 o
   1   2   8     2409.27     2453.06     24.27 o
   2   2   8     1677.35     1752.38     18.97 o
   3   2   8       14.35       12.56      2.60 o
   4   2   8      129.27      115.87      5.37 o
   5   2   8       97.85      106.27      7.44 o
   6   2   8      181.31      164.19     10.48 o
   7   2   8      144.78      137.73      9.51 o
   8   2   8      148.15      136.77      7.68 o
   9   2   8      930.24      888.40     16.95 o
  10   2   8      105.49      109.20      7.35 o
  11   2   8       21.97       18.09      5.09 o
  12   2   8       31.28       39.44     16.23 o
  13   2   8      344.96      288.96     64.14 o
  14   2   8       14.25       13.10      7.12 o
  15   2   8       14.65       48.83     18.50 o
   1   3   8        5.89        3.03      2.97 o
   2   3   8     2402.98     2372.37     29.40 o
   3   3   8     1172.12     1075.14     18.37 o
   4   3   8      866.31      874.82     14.97 o
   5   3   8      242.98      232.71     10.66 o
   6   3   8       53.09       57.32      7.76 o
   7   3   8      218.79      211.30     11.03 o
   8   3   8      131.38      127.06      7.38 o
   9   3   8      389.14      365.26     11.96 o
  10   3   8       91.54       85.40      8.18 o
  11   3   8       59.46       65.35      6.87 o
  12   3   8       50.88       49.05      7.03 o
  13   3   8       45.21       53.77      9.59 o
  14   3   8        3.60        4.94      6.98 o
  15   3   8        4.03       41.55     19.41 o
   0   4   8     1922.01     2147.38     36.53 o
   1   4   8     1095.00     1110.08     18.35 o
   2   4   8       84.89       66.42      5.36 o
   3   4   8      287.27      249.50      8.56 o
   4   4   8      100.81       87.18      5.20 o
   5   4   8      111.62      103.37      6.99 o
   6   4   8      636.16      592.72     13.99 o
   7   4   8       59.74       52.66      5.95 o
   8   4   8       51.73       65.95      6.53 o
   9   4   8      467.75      428.00     12.36 o
  10   4   8       98.80       86.44      7.72 o
  11   4   8       14.76        9.61      5.13 o
  12   4   8       44.26       41.68      6.41 o
  13   4   8        5.17       11.66      7.22 o
  14   4   8       88.82      137.69     13.88 o
   1   5   8      198.00      199.24      8.67 o
   2   5   8      130.78      118.70      7.13 o
   3   5   8      306.74      315.55      8.75 o
   4   5   8       24.67       23.96      3.95 o
   5   5   8      235.68      218.32     10.43 o
   6   5   8      895.13      873.13     17.69 o
   7   5   8       73.56       70.13      6.86 o
   8   5   8      120.59      131.64      8.13 o
   9   5   8      311.47      316.32     12.02 o
  10   5   8       11.38       17.45      7.48 o
  11   5   8       11.10        6.59      5.24 o
  12   5   8       20.76       23.39      5.50 o
  13   5   8       17.61       34.88     10.06 o
  14   5   8       28.09       32.93     10.64 o
   0   6   8       45.27       50.48     11.37 o
   1   6   8       15.16       18.62      4.13 o
   2   6   8      644.93      632.02     13.76 o
   3   6   8      555.42      569.27     11.47 o
   4   6   8       11.09        6.53      3.46 o
   5   6   8        1.45       -1.34      2.02 o
   6   6   8      239.07      208.17      9.66 o
   7   6   8      250.08      231.69     10.41 o
   8   6   8        3.58        4.04      4.15 o
   9   6   8        6.21        6.33      5.13 o
  10   6   8       63.00       64.15      7.26 o
  11   6   8       21.51       17.07      6.27 o
  12   6   8       29.36       36.10      8.56 o
  13   6   8        6.60       20.64     10.87 o
  14   6   8       10.47       42.23     21.53 o
   1   7   8      133.41      120.79      7.01 o
   2   7   8       27.57       26.51      4.60 o
   3   7   8      502.43      490.46     12.45 o
   4   7   8      191.09      208.38      7.87 o
   5   7   8       71.47       68.06      4.81 o
   6   7   8        3.64        2.93      4.21 o
   7   7   8       31.58       34.19      6.70 o
   8   7   8      420.56      376.53     13.32 o
   9   7   8      210.60      206.29     11.65 o
  10   7   8        2.04       -0.41      4.75 o
  11   7   8       18.41        7.78      5.55 o
  12   7   8        1.92        8.66      7.90 o
  13   7   8       26.68       17.05      7.79 o
   0   8   8       61.59       55.38      5.81 o
   1   8   8      282.18      300.80     10.00 o
   2   8   8     1072.94     1088.60     19.48 o
   3   8   8      164.88      168.76      7.23 o
   4   8   8        3.67        4.78      3.65 o
   5   8   8      252.74      270.27      8.73 o
   6   8   8       57.86       55.52      4.89 o
   7   8   8      490.59      458.68     15.73 o
   8   8   8       24.14       24.30      6.08 o
   9   8   8       45.83       40.26      7.04 o
  10   8   8       21.10       24.28      6.44 o
  11   8   8       15.51       11.36      7.39 o
  12   8   8        0.29       -8.23      8.23 o
  13   8   8        4.05       -5.43      9.39 o
   1   9   8      351.81      371.12     10.73 o
   2   9   8      400.02      388.68     11.76 o
   3   9   8      478.42      481.67     15.45 o
   4   9   8       10.68        3.60      4.86 o
   5   9   8      140.48      141.41      6.58 o
   6   9   8      226.08      226.98     10.35 o
   7   9   8      103.85      104.84     11.78 o
   8   9   8       53.34       53.53      7.24 o
   9   9   8       41.71       36.51      8.40 o
  10   9   8       39.52       32.07      8.44 o
  11   9   8        7.57        0.98      9.36 o
  12   9   8       17.38       16.74     10.65 o
   0  10   8      435.46      428.27     23.52 o
   1  10   8      132.10      135.70     10.16 o
   2  10   8      361.90      343.37     16.39 o
   3  10   8        9.58       10.70      6.99 o
   4  10   8       31.33       21.54      6.07 o
   5  10   8      101.76      116.23     11.91 o
   6  10   8       29.38       33.35     11.82 o
   7  10   8      196.94      174.11     13.67 o
   8  10   8       16.06       19.37      7.61 o
   9  10   8       37.76       45.99     14.06 o
  10  10   8       37.30       31.21     10.28 o
  11  10   8       10.64       32.94     11.22 o
  12  10   8       12.60        3.24     10.14 o
   1  11   8       68.40       88.18     12.94 o
   2  11   8       73.58       60.20      8.71 o
   3  11   8       89.98       65.36     10.27 o
   4  11   8       25.74       19.02      8.65 o
   5  11   8       60.12       57.49      9.50 o
   6  11   8       47.80       34.63     11.38 o
   7  11   8        1.47       -6.52      6.52 o
   8  11   8       10.24        0.34      7.24 o
   9  11   8       42.25       45.26     11.28 o
  10  11   8       20.65       13.54     10.12 o
  11  11   8        0.21       -4.14     11.14 o
   0  12   8       62.75       58.88     14.21 o
   1  12   8        4.93        2.23      7.61 o
   2  12   8       61.41       51.19     11.46 o
   3  12   8       28.05       23.00     20.17 o
   4  12   8       18.04       26.94      8.27 o
   5  12   8       22.21       35.04      8.67 o
   6  12   8        9.75        2.56     10.40 o
   7  12   8       11.25       13.23      8.55 o
   8  12   8        5.41       18.90      8.33 o
   9  12   8       62.12       62.16     12.58 o
  10  12   8        4.79        1.43      9.89 o
   1  13   8       30.93       28.55     10.54 o
   2  13   8      114.65      113.91     14.91 o
   3  13   8       15.66       16.09      7.68 o
   4  13   8       10.65       12.90      7.81 o
   5  13   8       23.57       18.83     10.06 o
   6  13   8       10.49       16.90      8.43 o
   7  13   8        8.11       10.03      7.91 o
   8  13   8        0.04       -0.17      9.47 o
   9  13   8       11.77       20.90     10.42 o
   0  14   8       31.63        7.28     17.59 o
   1  14   8        3.88      -11.98     11.98 o
   2  14   8       10.54       14.85     12.75 o
   3  14   8       46.16       63.48     10.81 o
   4  14   8        0.00        4.13     11.05 o
   5  14   8        5.95       25.19      9.05 o
   6  14   8        1.73        3.86      8.40 o
   7  14   8        5.74        2.43      9.61 o
   1  15   8        0.36      -11.83     11.83 o
   2  15   8        4.29       -0.85      8.99 o
   3  15   8        8.72        1.71     10.19 o
   4  15   8       41.80       54.69     17.43 o
   5  15   8        1.47       11.61     12.31 o
   0  16   8       22.30       28.51     21.53 o
   1  16   8       12.34        3.18     11.47 o
   2  16   8        0.95       -5.56     11.89 o
   2   0   9      917.00      947.56     19.23 o
   4   0   9      870.92      910.14     18.28 o
   6   0   9       80.29       72.28      6.97 o
   8   0   9      835.06      799.55     17.19 o
  10   0   9      356.83      317.85     29.72 o
  12   0   9      294.96      314.81     37.91 o
  14   0   9        1.63        4.85     14.25 o
   0   1   9     1227.00     1214.39     23.15 o
   1   1   9      185.12      178.92      7.16 o
   2   1   9      143.88      157.86      6.21 o
   3   1   9      245.64      266.81      7.99 o
   4   1   9       55.18       71.11      4.64 o
   5   1   9       64.44       60.25      5.30 o
   6   1   9       28.58       32.73      5.31 o
   7   1   9       56.47       53.39      5.66 o
   8   1   9       12.32       11.27      4.32 o
   9   1   9      276.00      272.33     10.27 o
  10   1   9       55.63       57.50      7.19 o
  11   1   9       41.28       57.95     10.64 o
  12   1   9      154.52      172.20     20.36 o
  13   1   9       26.59       47.92     19.71 o
  14   1   9        8.04       21.85     10.15 o
  15   1   9       27.28       33.66     19.11 o
   1   2   9      481.44      479.66     15.30 o
   2   2   9      731.88      761.03     15.91 o
   3   2   9      329.17      319.39      8.24 o
   4   2   9      215.26      213.63      7.23 o
   5   2   9        6.33       -3.78      3.78 o
   6   2   9       65.89       62.42      7.65 o
   7   2   9      125.73      123.61     11.91 o
   8   2   9     1444.61     1389.50     23.56 o
   9   2   9      130.15      127.32      9.15 o
  10   2   9       27.86       36.88      6.39 o
  11   2   9       80.82       46.03     10.33 o
  12   2   9       19.09       19.60      6.05 o
  13   2   9       68.47       67.03     15.11 o
  14   2   9        0.95        8.03      7.25 o
  15   2   9        8.06       12.74     15.47 o
   0   3   9      411.86      355.71     28.51 o
   1   3   9      165.21      162.25      7.92 o
   2   3   9      823.74      884.73     17.36 o
   3   3   9     1587.73     1648.62     27.32 o
   4   3   9      286.51      284.31     15.90 o
   5   3   9      745.36      744.64     23.04 o
   6   3   9       73.72       62.69      8.18 o
   7   3   9       36.23       46.39      6.57 o
   8   3   9      112.36      111.46      9.47 o
   9   3   9       97.14      104.14      6.79 o
  10   3   9      508.32      467.20     11.77 o
  11   3   9       17.62       20.52      5.58 o
  12   3   9        6.10       15.72      6.01 o
  13   3   9       36.04       37.87     10.59 o
  14   3   9        2.41       -3.55     12.35 o
   1   4   9      425.99      429.35     11.31 o
   2   4   9     1131.81     1165.34     19.22 o
   3   4   9      936.83      842.39     15.58 o
   4   4   9     1660.30     1539.25     34.59 o
   5   4   9       34.99       31.83      5.92 o
   6   4   9      135.16      123.65      9.72 o
   7   4   9       47.42       39.77      5.77 o
   8   4   9      850.84      834.49     22.19 o
   9   4   9      234.34      232.06     10.62 o
  10   4   9       79.34       74.81      7.35 o
  11   4   9       15.32       17.26      5.64 o
  12   4   9       14.12       11.68      6.26 o
  13   4   9        1.21        8.55      6.61 o
  14   4   9       43.36       51.76     14.78 o
   0   5   9      456.35      472.58     20.41 o
   1   5   9      272.86      278.24     17.36 o
   2   5   9      385.99      394.35     11.18 o
   3   5   9      156.57      147.16      7.10 o
   4   5   9      131.79      128.31      6.44 o
   5   5   9      280.79      248.71     12.53 o
   6   5   9       30.06       21.46      5.16 o
   7   5   9      158.72      176.68     10.00 o
   8   5   9      182.44      167.04     10.00 o
   9   5   9      217.79      192.41     10.88 o
  10   5   9       69.86       63.26      7.25 o
  11   5   9       12.80       17.08      6.15 o
  12   5   9        3.07        8.89      7.14 o
  13   5   9        8.44        2.55      9.03 o
  14   5   9       26.58       21.17     13.34 o
   1   6   9      229.64      218.11     12.11 o
   2   6   9       18.82       29.80      5.16 o
   3   6   9      177.75      187.02      8.01 o
   4   6   9        5.03        2.99      3.43 o
   5   6   9       83.72       85.07      5.28 o
   6   6   9       74.83       71.88      8.46 o
   7   6   9       74.88       73.29      7.43 o
   8   6   9       23.38       24.94      6.48 o
   9   6   9       36.29       40.96      7.58 o
  10   6   9       95.47       89.00      8.46 o
  11   6   9        4.53        4.31      4.99 o
  12   6   9       49.84       51.54      9.25 o
  13   6   9       46.86       34.85     10.57 o
  14   6   9       20.77       26.30     37.00 o
   0   7   9      253.98      243.48     21.53 o
   1   7   9      407.78      391.60     12.22 o
   2   7   9      150.00      150.65      8.42 o
   3   7   9      826.80      802.26     16.53 o
   4   7   9       81.99       90.65      5.55 o
   5   7   9      245.66      238.00      7.21 o
   6   7   9       37.50       31.03      5.62 o
   7   7   9       36.90       35.91      5.91 o
   8   7   9       41.38       30.30      6.94 o
   9   7   9       12.18        3.57      5.77 o
  10   7   9        2.44        3.30      6.37 o
  11   7   9       38.62       45.22      9.15 o
  12   7   9       34.09       42.32      9.03 o
  13   7   9        5.92       16.54      9.45 o
   1   8   9      130.25      146.68      8.27 o
   2   8   9      307.53      301.03     11.98 o
   3   8   9       40.22       43.56      6.50 o
   4   8   9        8.63        9.06      3.59 o
   5   8   9      112.69      117.45      7.20 o
   6   8   9       16.21       10.50      4.00 o
   7   8   9      107.65       80.71      8.68 o
   8   8   9        6.60        9.30      5.90 o
   9   8   9        1.62        3.43      5.52 o
  10   8   9       20.07       27.04      6.53 o
  11   8   9        5.29        2.93      8.83 o
  12   8   9        1.22        0.89      9.77 o
  13   8   9       46.61       45.49     22.44 o
   0   9   9       50.95       54.83     10.59 o
   1   9   9      404.62      400.77     12.25 o
   2   9   9       68.57       65.17      6.73 o
   3   9   9     1110.08     1088.26     21.06 o
   4   9   9      174.57      184.29     15.78 o
   5   9   9      400.03      387.98     11.25 o
   6   9   9       61.65       61.65     10.68 o
   7   9   9      136.71      146.35     14.97 o
   8   9   9        7.18       11.69      7.04 o
   9   9   9       80.31       87.11     18.25 o
  10   9   9        0.41       -6.89      8.49 o
  11   9   9        1.82       -8.53      8.53 o
  12   9   9      100.17      113.44     15.70 o
   1  10   9       69.32       60.65      8.16 o
   2  10   9        5.26        0.96      6.52 o
   3  10   9       87.29       94.30     10.25 o
   4  10   9        0.79       -0.06      7.31 o
   5  10   9       47.58       41.08      7.19 o
   6  10   9        6.74        9.08      8.15 o
   7  10   9       51.71       71.04     19.39 o
   8  10   9       40.22       42.14      8.62 o
   9  10   9       34.22       35.74      8.68 o
  10  10   9        4.78        9.19     12.03 o
  11  10   9       13.26       27.51     11.21 o
   0  11   9      131.33      133.85     15.34 o
   1  11   9        2.38       -1.57      6.35 o
   2  11   9        2.00        9.73      7.26 o
   3  11   9       29.41       12.94     11.06 o
   4  11   9        0.71       -4.83      6.01 o
   5  11   9       11.63        9.46      6.51 o
   6  11   9       13.63       19.24      9.18 o
   7  11   9        5.53       -0.13      9.69 o
   8  11   9        5.51        2.99      7.42 o
   9  11   9       15.69       12.12      9.40 o
  10  11   9       15.40       18.63     13.11 o
   1  12   9        5.85       -3.96      8.71 o
   2  12   9        1.38        4.54      8.33 o
   3  12   9       31.38       45.39     11.18 o
   4  12   9       22.81       32.22      8.23 o
   5  12   9        3.25        1.82      8.42 o
   6  12   9        5.76       18.97      9.45 o
   7  12   9       59.01       65.55     10.71 o
   8  12   9        5.00        5.02      9.72 o
   9  12   9       17.55       18.20     10.66 o
   0  13   9       18.94       20.02     19.41 o
   1  13   9       14.56        9.52      9.81 o
   2  13   9        3.58       -0.93      8.96 o
   3  13   9       25.70       10.54      7.77 o
   4  13   9        6.40       23.82     10.34 o
   5  13   9       13.71       28.33     10.19 o
   6  13   9       12.49       45.20     14.87 o
   7  13   9       31.51       15.11     20.31 o
   8  13   9        9.12       12.16     13.37 o
   1  14   9       20.89       21.39     12.53 o
   2  14   9        2.08       -8.89     11.44 o
   3  14   9       34.29       50.78     11.69 o
   4  14   9       20.63       30.95     14.51 o
   5  14   9       30.31       32.04     11.35 o
   6  14   9        0.73        1.38      8.42 o
   7  14   9        6.14       -0.56      9.17 o
   0  15   9       14.26       21.23     18.80 o
   1  15   9        0.72        0.43     11.99 o
   2  15   9        0.19        0.06      9.52 o
   3  15   9        1.38        4.27     14.03 o
   4  15   9        0.22        8.73     14.04 o
   5  15   9        3.26       17.87     13.91 o
   0   0  10     2486.30     2630.97     72.18 o
   2   0  10      169.13      190.38     10.00 o
   4   0  10       49.93       52.31      5.87 o
   6   0  10      382.66      357.32     13.37 o
   8   0  10       15.26       10.11      5.32 o
  10   0  10      462.71      418.42     20.64 o
  12   0  10       28.57       48.22     17.89 o
  14   0  10        0.25        4.85     13.95 o
   1   1  10      320.69      325.16      9.24 o
   2   1  10      258.97      237.93      7.30 o
   3   1  10      340.45      334.90      8.24 o
   4   1  10       40.24       38.54      3.76 o
   5   1  10      259.00      274.05      9.18 o
   6   1  10       24.49       35.31      5.89 o
   7   1  10        5.91        8.61      4.25 o
   8   1  10       22.80       15.53      5.13 o
   9   1  10       72.53       79.23      6.64 o
  10   1  10      159.15      166.37     10.80 o
  11   1  10       57.89       42.06      9.95 o
  12   1  10        2.18        6.81      9.50 o
  13   1  10      149.61      180.24     46.10 o
  14   1  10       34.26       45.16     12.81 o
   0   2  10     1088.94     1140.61     36.70 o
   1   2  10      547.95      520.75     11.74 o
   2   2  10        1.98        5.17      3.22 o
   3   2  10      328.81      327.50      8.57 o
   4   2  10        3.15        0.69      2.55 o
   5   2  10        8.97        1.48      4.57 o
   6   2  10      228.63      208.88     11.49 o
   7   2  10      151.56      154.81     11.41 o
   8   2  10      183.47      178.62      9.99 o
   9   2  10      136.18      131.71      8.37 o
  10   2  10      117.33      132.19     10.92 o
  11   2  10       21.69        4.17      7.67 o
  12   2  10       14.79       12.22      6.11 o
  13   2  10      191.09      202.23     22.49 o
  14   2  10       10.06       14.24     13.95 o
   1   3  10      486.17      488.73     14.85 o
   2   3  10      180.73      191.12     10.17 o
   3   3  10      888.56      938.75     18.41 o
   4   3  10      139.01      150.52     13.35 o
   5   3  10      283.44      307.34     14.32 o
   6   3  10      655.07      669.38     20.31 o
   7   3  10      143.35      155.32     12.14 o
   8   3  10      419.33      416.78     15.41 o
   9   3  10      420.02      384.32     14.25 o
  10   3  10       95.75       86.42      8.48 o
  11   3  10       32.66       39.16      7.21 o
  12   3  10       10.44       10.05      6.13 o
  13   3  10       35.12       51.10     11.35 o
  14   3  10        2.46       11.66     10.70 o
   0   4  10      193.96      229.93     16.84 o
   1   4  10       31.71       35.61      5.04 o
   2   4  10       76.19       67.27      5.90 o
   3   4  10      355.92      344.16     10.20 o
   4   4  10       91.88       94.57      6.03 o
   5   4  10       45.40       46.48      6.70 o
   6   4  10      174.01      144.47     13.16 o
   7   4  10      200.71      218.97     10.76 o
   8   4  10      152.08      149.51      9.60 o
   9   4  10      221.65      224.31     11.17 o
  10   4  10       27.66       24.33      5.72 o
  11   4  10        4.73        7.48      5.36 o
  12   4  10       52.92       55.30     10.89 o
  13   4  10       70.93       58.22     12.07 o
  14   4  10       47.69       42.59     13.25 o
   1   5  10      257.40      238.16     12.21 o
   2   5  10        2.81       -3.07      4.67 o
   3   5  10       63.65       61.91      5.85 o
   4   5  10      720.50      730.57     13.62 o
   5   5  10       53.24       36.57      9.01 o
   6   5  10       77.11       59.18      7.69 o
   7   5  10      164.79      162.51     15.31 o
   8   5  10       26.15       24.83      6.52 o
   9   5  10       17.43       11.39      5.47 o
  10   5  10       11.37       16.77      5.66 o
  11   5  10        0.02       -1.62      4.93 o
  12   5  10        1.08       -7.53      7.53 o
  13   5  10       30.05       34.94     10.45 o
  14   5  10       15.15       41.84     17.29 o
   0   6  10       54.15       63.46     16.38 o
   1   6  10      268.90      259.79     13.33 o
   2   6  10      529.26      527.98     14.06 o
   3   6  10       91.35       95.57      6.96 o
   4   6  10      113.47      102.98      9.20 o
   5   6  10      272.22      251.81     15.43 o
   6   6  10      202.54      195.11     10.79 o
   7   6  10       48.11       44.76      6.39 o
   8   6  10        4.14       -3.80      5.23 o
   9   6  10       10.64       11.47      5.29 o
  10   6  10       38.61       48.31      8.59 o
  11   6  10        2.36        5.44      5.47 o
  12   6  10       75.03       84.92     13.61 o
  13   6  10       12.36       25.36      9.94 o
   1   7  10      430.16      443.82     16.35 o
   2   7  10        0.48       11.94      4.82 o
   3   7  10      662.87      654.97     14.51 o
   4   7  10       31.98       31.56      4.99 o
   5   7  10      207.83      201.95     10.80 o
   6   7  10       48.75       53.73      6.81 o
   7   7  10       87.54       85.17      8.79 o
   8   7  10        6.95       16.46      6.31 o
   9   7  10       26.41       28.06      6.54 o
  10   7  10        1.46       -1.33      5.35 o
  11   7  10        5.70       10.84      7.48 o
  12   7  10       11.85       17.95     11.82 o
  13   7  10        3.54       37.30     17.59 o
   0   8  10       83.89       69.25     12.94 o
   1   8  10      182.85      175.92     10.16 o
   2   8  10      446.75      461.39     19.69 o
   3   8  10       35.40       40.59      6.74 o
   4   8  10       13.01       16.56      4.57 o
   5   8  10       27.10       25.59      4.64 o
   6   8  10       18.70       24.50      6.11 o
   7   8  10       49.62       47.97      9.76 o
   8   8  10       48.43       42.59      7.54 o
   9   8  10        8.33       11.56      5.65 o
  10   8  10       61.10       42.73     10.87 o
  11   8  10       19.43       18.01      9.72 o
  12   8  10        2.93       -2.21      9.56 o
   1   9  10      117.37      104.48      6.49 o
   2   9  10      415.93      392.85     18.33 o
   3   9  10      620.72      610.22     19.15 o
   4   9  10       40.68       32.66      5.79 o
   5   9  10      369.98      360.08     11.70 o
   6   9  10        7.56       -1.77      5.35 o
   7   9  10       12.20        7.05      8.42 o
   8   9  10       74.89       95.36     12.41 o
   9   9  10       18.18       30.82      8.06 o
  10   9  10       12.36       29.94     10.71 o
  11   9  10       15.92       12.45     10.61 o
  12   9  10       13.30       38.93     13.98 o
   0  10  10        7.05        8.34     10.60 o
   1  10  10       33.16       31.66      7.48 o
   2  10  10       20.80       11.69      7.15 o
   3  10  10       11.92       19.06      8.33 o
   4  10  10        8.86       10.31     10.22 o
   5  10  10       21.78       11.66      8.27 o
   6  10  10       69.21       79.40     14.74 o
   7  10  10       29.74       14.93      8.82 o
   8  10  10       12.60        1.27      8.77 o
   9  10  10       23.77       26.33     12.93 o
  10  10  10        7.44       16.02     15.02 o
  11  10  10        6.75        9.55     10.76 o
   1  11  10        2.68       10.18      7.98 o
   2  11  10       88.57       69.39     18.60 o
   3  11  10        6.06       11.20      9.08 o
   4  11  10       35.32       53.90     11.01 o
   5  11  10        3.95       -0.31      8.08 o
   6  11  10        1.55       11.75      8.17 o
   7  11  10       34.16       36.00     10.79 o
   8  11  10        1.77        1.09      7.83 o
   9  11  10       25.97       23.55     22.61 o
  10  11  10       29.54       21.37     11.06 o
   0  12  10       53.96       62.55     15.55 o
   1  12  10        5.34        9.17      8.87 o
   2  12  10        0.06       18.44      9.39 o
   3  12  10       15.05       13.91      9.99 o
   4  12  10       14.26       14.77     18.99 o
   5  12  10       14.34       20.97     10.01 o
   6  12  10       11.88       13.38      8.95 o
   7  12  10       33.51       32.28     16.76 o
   8  12  10        0.22       -3.21      9.01 o
   9  12  10       21.17       19.76     10.99 o
   1  13  10        7.79       92.77     71.27 o
   2  13  10        2.68        0.18     10.41 o
   3  13  10       12.04        3.93     10.22 o
   4  13  10        7.44       13.05      9.67 o
   5  13  10       17.81       24.12     10.96 o
   6  13  10        3.31       19.16     10.24 o
   7  13  10       25.85       47.95     12.08 o
   8  13  10        1.80        5.84      9.92 o
   0  14  10        2.97       29.72     20.62 o
   1  14  10       20.16       26.91     14.45 o
   2  14  10       35.03       42.91     16.30 o
   3  14  10       52.63       27.20     35.33 o
   4  14  10        3.71       -1.74      9.92 o
   5  14  10       70.81       89.52     17.91 o
   6  14  10        4.92       -2.48      9.40 o
   1  15  10       12.89       44.35     16.59 o
   2  15  10        7.44       10.90     14.54 o
   3  15  10        0.25       17.40     14.25 o
   4  15  10        1.81        4.88     12.81 o
   2   0  11      737.25      795.53     22.24 o
   4   0  11     2394.65     2440.39     38.85 o
   6   0  11        7.00        3.39      4.95 o
   8   0  11      153.34      157.42      9.74 o
  10   0  11        6.69        1.92      9.11 o
  12   0  11       14.42       16.98     15.47 o
  14   0  11        3.75       37.30     18.50 o
   0   1  11      550.96      609.20     29.42 o
   1   1  11      456.04      474.82     13.44 o
   2   1  11       97.76      108.76      6.77 o
   3   1  11      343.65      309.57      9.36 o
   4   1  11      190.57      195.03      7.14 o
   5   1  11      131.47      125.21      7.31 o
   6   1  11       76.26       84.23      6.26 o
   7   1  11       30.23       34.59      6.58 o
   8   1  11      215.71      210.28     10.55 o
   9   1  11       56.70       47.72      5.83 o
  10   1  11       42.95       39.44      9.93 o
  11   1  11       12.17        0.91      7.74 o
  12   1  11       22.51        4.50      9.19 o
  13   1  11        6.51       20.34     11.31 o
  14   1  11       64.57       89.40     16.72 o
   1   2  11      338.19      344.50     11.73 o
   2   2  11      287.01      289.42      9.51 o
   3   2  11      295.93      306.67     10.16 o
   4   2  11      289.27      301.87      8.65 o
   5   2  11      274.97      271.68      7.71 o
   6   2  11      117.61      139.91     12.13 o
   7   2  11      734.94      733.78     21.58 o
   8   2  11      407.47      417.64     15.41 o
   9   2  11       49.12       45.10      7.50 o
  10   2  11        6.90        7.81      8.09 o
  11   2  11       54.87       55.59     10.99 o
  12   2  11       10.10       16.91      8.60 o
  13   2  11       15.19       23.34     18.96 o
  14   2  11       20.13       54.59     19.11 o
   0   3  11      876.61      891.39     22.79 o
   1   3  11      472.99      479.85     14.61 o
   2   3  11       68.46       68.04      6.03 o
   3   3  11      106.43      128.94     10.86 o
   4   3  11       65.98       58.12      5.70 o
   5   3  11      187.75      179.92     16.55 o
   6   3  11       89.33       94.62     16.01 o
   7   3  11      446.82      496.53     29.04 o
   8   3  11      185.23      200.81     17.07 o
   9   3  11       63.67       51.67      7.44 o
  10   3  11       49.72       49.56      6.77 o
  11   3  11       14.29       13.86      6.30 o
  12   3  11        1.96       -3.39      7.75 o
  13   3  11       25.44       43.39     12.65 o
  14   3  11       12.43       18.50     15.16 o
   1   4  11       33.13       25.06      7.21 o
   2   4  11      179.51      179.01     10.68 o
   3   4  11      148.78      152.58      8.12 o
   4   4  11       42.84       42.14      4.96 o
   5   4  11      404.20      366.00     30.15 o
   6   4  11      409.95      401.33     14.75 o
   7   4  11       33.54       23.42      6.66 o
   8   4  11      706.26      636.16     18.21 o
   9   4  11        7.94        6.96      5.52 o
  10   4  11       25.82       36.73      6.25 o
  11   4  11       34.47       43.53      7.73 o
  12   4  11       29.72       30.23      9.86 o
  13   4  11       63.33       48.65     11.87 o
   0   5  11      555.20      515.01     23.09 o
   1   5  11       71.27       72.33      7.75 o
   2   5  11        4.40        2.31      4.07 o
   3   5  11       37.79       42.43      5.39 o
   4   5  11       49.54       42.43      5.13 o
   5   5  11      158.94      124.04     11.59 o
   6   5  11      148.82      125.50     10.20 o
   7   5  11      377.02      352.37     13.22 o
   8   5  11        1.89        3.36      5.54 o
   9   5  11        9.76       10.39      6.22 o
  10   5  11      105.86      116.21      9.49 o
  11   5  11        3.77        9.93      6.81 o
  12   5  11        1.05        6.06      7.95 o
  13   5  11        0.39        8.36      9.02 o
   1   6  11      133.38      137.26     10.75 o
   2   6  11       32.06       23.69      8.96 o
   3   6  11      227.81      214.97      9.82 o
   4   6  11      121.52      129.59      8.01 o
   5   6  11       98.33       86.03      6.18 o
   6   6  11      124.72      109.95     10.09 o
   7   6  11       15.79       17.71      6.39 o
   8   6  11       13.17       13.96      6.65 o
   9   6  11       60.58       61.68      9.36 o
  10   6  11       47.00       55.81      7.76 o
  11   6  11       12.32        9.90      7.70 o
  12   6  11       25.13       27.64      9.38 o
  13   6  11        2.37        9.03     23.81 o
   0   7  11      987.73     1082.75     77.94 o
   1   7  11       85.97       88.22     11.73 o
   2   7  11      347.57      339.42     13.70 o
   3   7  11      116.41      125.46      9.21 o
   4   7  11      242.30      236.20     14.40 o
   5   7  11      360.08      299.76     17.95 o
   6   7  11        0.37       -2.01      6.87 o
   7   7  11       10.92       11.50      7.19 o
   8   7  11       20.22       11.52      5.81 o
   9   7  11       26.70       34.55      7.75 o
  10   7  11       43.97       54.78      7.79 o
  11   7  11       14.35       16.23      7.82 o
  12   7  11       20.21       25.37     16.23 o
   1   8  11      292.16      277.06     12.75 o
   2   8  11       51.35       47.41      9.90 o
   3   8  11      215.30      203.40     11.50 o
   4   8  11       49.28       43.09      8.77 o
   5   8  11       59.42       64.43      7.83 o
   6   8  11       13.07        6.65      6.15 o
   7   8  11       95.62       91.14      9.49 o
   8   8  11       35.89       35.04      7.79 o
   9   8  11       44.07       44.55      8.68 o
  10   8  11        3.27        2.90      9.12 o
  11   8  11       32.07       39.43     12.30 o
  12   8  11        2.70       20.93     19.41 o
   0   9  11       74.60       89.66     14.80 o
   1   9  11       50.25       40.15      8.82 o
   2   9  11        2.20        0.17      6.36 o
   3   9  11      305.04      295.55     17.00 o
   4   9  11        4.19        5.94      6.97 o
   5   9  11      151.96      123.11     13.38 o
   6   9  11       82.41       85.97     13.98 o
   7   9  11        1.05        0.29      8.04 o
   8   9  11       42.58       43.05     13.08 o
   9   9  11       17.94       30.11     10.41 o
  10   9  11       34.68       31.27     15.73 o
  11   9  11       12.81       21.51     11.13 o
   1  10  11       46.48       44.89      9.04 o
   2  10  11       33.84       41.83      9.22 o
   3  10  11       40.00       47.46     10.79 o
   4  10  11       16.76       18.43      9.26 o
   5  10  11       44.60       45.91     12.11 o
   6  10  11      153.50      127.01     19.60 o
   7  10  11        8.44       15.08     11.17 o
   8  10  11       20.11       32.48     10.19 o
   9  10  11        2.24       14.83     10.41 o
  10  10  11        0.84       11.03      9.84 o
   0  11  11       17.90        1.21      9.40 o
   1  11  11        7.71       11.23      7.96 o
   2  11  11       14.49       10.19      8.75 o
   3  11  11       29.73       29.62     12.20 o
   4  11  11       43.21       35.77     10.79 o
   5  11  11       19.07       18.56     10.14 o
   6  11  11        0.15        1.56      8.49 o
   7  11  11       48.12       78.04     12.94 o
   8  11  11        3.40        9.15     10.55 o
   9  11  11       93.61       86.96     14.61 o
   1  12  11        8.76        7.94      9.88 o
   2  12  11        6.34       22.12     10.42 o
   3  12  11       19.07       23.65      9.36 o
   4  12  11       47.17       44.85     12.16 o
   5  12  11       16.99       30.84     10.50 o
   6  12  11        1.46       -0.10      9.40 o
   7  12  11       61.38       50.66     15.44 o
   8  12  11       25.60       28.72     11.16 o
   0  13  11        8.77       26.69     19.71 o
   1  13  11       12.48        2.69     12.51 o
   2  13  11       24.68       36.68     14.89 o
   3  13  11       12.07       29.14     10.67 o
   4  13  11       26.95       33.11     11.03 o
   5  13  11       25.44       29.85     14.47 o
   6  13  11        7.28       21.19     11.07 o
   7  13  11       90.72       85.64     18.22 o
   1  14  11       10.05       27.17     14.76 o
   2  14  11        0.84        8.70     17.44 o
   3  14  11       43.05       38.49     20.93 o
   4  14  11       19.49       14.25     13.51 o
   5  14  11       21.73       49.10     12.96 o
   0  15  11        2.63       48.22     22.44 o
   1  15  11       46.80       51.62     17.61 o
   2  15  11        6.77        7.94     14.85 o
   0   0  12     1107.84     1173.40     45.19 o
   2   0  12      851.17      868.20     27.03 o
   4   0  12      121.25      120.21     19.47 o
   6   0  12      219.43      217.23     12.63 o
   8   0  12       56.69       61.61      7.61 o
  10   0  12        3.52        4.87     12.13 o
  12   0  12       16.90       10.01     12.74 o
   1   1  12      274.03      271.74     12.43 o
   2   1  12      117.05      148.62      9.68 o
   3   1  12       38.94       37.70      4.99 o
   4   1  12      393.61      387.83     10.63 o
   5   1  12       41.14       33.05      4.55 o
   6   1  12      544.15      519.61     12.99 o
   7   1  12       10.21        8.60      3.97 o
   8   1  12      107.50      109.39      9.45 o
   9   1  12      114.97      137.22     17.83 o
  10   1  12      302.93      324.98     21.29 o
  11   1  12        7.90       12.99      8.05 o
  12   1  12       12.93        3.75     10.10 o
  13   1  12       28.48       14.00     15.32 o
  14   1  12      164.14      204.11     33.06 o
   0   2  12       39.32       31.12      8.57 o
   1   2  12      240.03      260.59     11.75 o
   2   2  12       76.99       69.00      7.42 o
   3   2  12      307.18      317.90      9.74 o
   4   2  12       12.91       24.23      4.56 o
   5   2  12      383.09      406.57     10.39 o
   6   2  12       27.59       27.39      6.97 o
   7   2  12      379.61      397.43     17.53 o
   8   2  12      112.08      130.37     14.18 o
   9   2  12       23.51       37.53      8.31 o
  10   2  12       35.30       55.35     10.55 o
  11   2  12       14.21       28.39      9.12 o
  12   2  12        1.67       -4.80      7.75 o
  13   2  12       56.11      104.94     16.91 o
   1   3  12      246.67      251.71     11.05 o
   2   3  12        3.95       -0.91      5.25 o
   3   3  12      170.44      165.49      9.64 o
   4   3  12      840.77      839.13     20.84 o
   5   3  12      256.77      231.54     18.63 o
   6   3  12      586.44      508.48     19.27 o
   7   3  12      100.21      114.96     11.87 o
   8   3  12       71.23       72.61     27.30 o
   9   3  12       35.37       25.26      6.40 o
  10   3  12       47.62       34.91      9.24 o
  11   3  12       17.80       21.31      9.76 o
  12   3  12       22.84       35.87     11.99 o
  13   3  12       89.55      103.64     15.04 o
   0   4  12      130.19      122.59     18.05 o
   1   4  12       32.99       32.45      6.52 o
   2   4  12      184.41      165.46     11.13 o
   3   4  12       44.63       37.79      5.30 o
   4   4  12      183.47      176.18      8.73 o
   5   4  12       98.35       98.22      6.64 o
   6   4  12       21.48       19.43      6.65 o
   7   4  12       32.22       13.53      8.96 o
   8   4  12       24.03       16.79      5.96 o
   9   4  12       18.01        9.34      5.67 o
  10   4  12       34.67       27.41      8.41 o
  11   4  12        9.69       14.00     12.21 o
  12   4  12       47.28       48.24     13.09 o
  13   4  12       45.67       44.91     13.98 o
   1   5  12        0.94        1.62      5.20 o
   2   5  12        1.85        2.24      5.32 o
   3   5  12       10.37        9.59      4.19 o
   4   5  12        3.06        2.48      3.98 o
   5   5  12      252.14      215.80     13.21 o
   6   5  12       96.30       85.97     11.60 o
   7   5  12      182.83      201.10     14.44 o
   8   5  12       15.59       15.46      5.93 o
   9   5  12       18.66       27.45      6.82 o
  10   5  12       12.50       14.51      5.91 o
  11   5  12       20.69        8.50     13.30 o
  12   5  12        2.58        0.09      8.46 o
  13   5  12        6.13       26.70     11.15 o
   0   6  12       99.40       87.67     13.68 o
   1   6  12      219.32      212.31     14.45 o
   2   6  12        2.81        1.31      6.13 o
   3   6  12      403.78      409.98     13.23 o
   4   6  12       96.53       95.16     12.81 o
   5   6  12      174.59      158.58     12.08 o
   6   6  12       23.89       25.86      8.03 o
   7   6  12        9.52        0.69      5.45 o
   8   6  12       12.55       10.85      8.93 o
   9   6  12        9.22       11.97      6.24 o
  10   6  12       24.65       26.46      6.70 o
  11   6  12       26.72       24.80      9.23 o
  12   6  12       74.46      105.44     15.89 o
   1   7  12       27.82       10.72      6.94 o
   2   7  12      206.60      224.46     14.32 o
   3   7  12       38.76       38.43      8.03 o
   4   7  12       13.33       10.68      6.79 o
   5   7  12       58.24       54.31     10.36 o
   6   7  12       96.50       88.91      9.33 o
   7   7  12       14.46       25.64      6.59 o
   8   7  12       10.36       -2.32      7.88 o
   9   7  12       66.97       83.64      9.64 o
  10   7  12       16.21       17.36     12.08 o
  11   7  12        2.89       -4.75     10.13 o
  12   7  12        6.04        6.37     18.20 o
   0   8  12      128.65      151.47     18.38 o
   1   8  12      217.60      190.33     13.82 o
   2   8  12       28.54       40.48      8.32 o
   3   8  12      293.68      263.44     16.10 o
   4   8  12       34.40       37.87      9.78 o
   5   8  12       82.22       93.04      9.53 o
   6   8  12       17.18       12.67      6.19 o
   7   8  12       21.90       26.47      6.97 o
   8   8  12        3.52       12.40     12.45 o
   9   8  12       53.83       46.86     10.97 o
  10   8  12       16.60       18.41     11.35 o
  11   8  12       18.33       14.39     10.44 o
   1   9  12       48.03       50.26      9.48 o
   2   9  12       23.41       27.92      8.49 o
   3   9  12      247.44      218.60     17.66 o
   4   9  12        3.13       -0.89      8.20 o
   5   9  12       21.27       10.08      9.42 o
   6   9  12        7.45        8.98      8.60 o
   7   9  12        0.57       -6.74      7.56 o
   8   9  12       53.41       71.91     11.83 o
   9   9  12       24.46       22.05     12.82 o
  10   9  12       34.14       39.64     11.99 o
  11   9  12       18.53       29.69     19.41 o
   0  10  12       60.16       38.58     12.63 o
   1  10  12       14.15       23.65      8.05 o
   2  10  12       12.08       13.08      8.98 o
   3  10  12       93.40      113.75     14.80 o
   4  10  12       47.70       46.40     10.64 o
   5  10  12       86.50       88.08     13.13 o
   6  10  12       52.84       35.80     10.71 o
   7  10  12        3.28        0.64      8.75 o
   8  10  12        9.11        7.19     11.69 o
   9  10  12        4.22       10.50     10.02 o
  10  10  12        8.02       24.25     14.51 o
   1  11  12        3.87        7.91      9.30 o
   2  11  12        8.90       11.56     12.72 o
   3  11  12       30.84       18.50     10.15 o
   4  11  12       16.24       19.38     12.45 o
   5  11  12       14.00       22.44     16.53 o
   6  11  12        4.94       17.03      9.43 o
   7  11  12       18.65       32.43     10.74 o
   8  11  12       51.09       71.31     17.45 o
   9  11  12       23.69       25.52     11.31 o
   0  12  12        1.48       -5.76     15.47 o
   1  12  12        8.01        6.41     11.53 o
   2  12  12        3.92       -2.05      9.04 o
   3  12  12       19.26        5.88      9.59 o
   4  12  12        9.07        2.59     13.47 o
   5  12  12        9.69       11.33      9.49 o
   6  12  12        3.91       15.12     10.21 o
   7  12  12       15.64       -1.70     12.46 o
   8  12  12        2.91       26.88     15.99 o
   1  13  12       15.50       18.18     13.08 o
   2  13  12        0.96       -3.96     12.30 o
   3  13  12       11.01        9.73     13.33 o
   4  13  12       11.27       32.37     11.44 o
   5  13  12       20.68       11.21     10.34 o
   6  13  12        2.34       -2.55     17.14 o
   0  14  12        0.18       19.71     21.53 o
   1  14  12        5.70      -13.08     13.08 o
   2  14  12       11.16       22.37     15.36 o
   3  14  12       12.04       16.15     14.04 o
   4  14  12        0.84      -11.05     11.05 o
   2   0  13      589.98      576.24     23.14 o
   4   0  13       39.20       48.22     12.13 o
   6   0  13       85.33       99.02     15.23 o
   8   0  13        3.75       -4.85     12.43 o
  10   0  13        1.52        4.13      9.86 o
  12   0  13       28.66       43.98     18.20 o
   0   1  13      222.11      273.84     25.17 o
   1   1  13      125.89      131.90      9.68 o
   2   1  13      793.17      811.65     19.37 o
   3   1  13        4.05       10.15      5.76 o
   4   1  13       90.75      101.26      7.01 o
   5   1  13      151.57      158.13      8.18 o
   6   1  13       65.91       63.78      6.78 o
   7   1  13       53.54       54.96      6.41 o
   8   1  13       48.71       48.05      9.19 o
   9   1  13       54.30       63.69     21.53 o
  10   1  13       53.22       41.02     10.07 o
  11   1  13       18.60       27.56      9.78 o
  12   1  13        7.74       10.88     11.37 o
  13   1  13        2.85       14.49     10.61 o
   1   2  13      243.45      237.29     12.35 o
   2   2  13       16.35       16.88      5.94 o
   3   2  13      457.04      481.04     24.27 o
   4   2  13       11.88       11.19      4.03 o
   5   2  13      218.73      244.50     10.46 o
   6   2  13       62.34       56.15      8.55 o
   7   2  13      130.95      144.68     15.19 o
   8   2  13        1.77        1.63      7.57 o
   9   2  13       41.49       34.17     11.88 o
  10   2  13       10.56       12.14     12.80 o
  11   2  13       15.76       17.85     11.09 o
  12   2  13       10.89       21.68     12.97 o
  13   2  13       15.83       12.74     15.47 o
   0   3  13      263.85      262.30     23.22 o
   1   3  13       72.48       63.58      6.95 o
   2   3  13        6.84       11.07      6.52 o
   3   3  13      147.15      139.07      8.96 o
   4   3  13      135.06      139.12      9.22 o
   5   3  13      124.05      131.25      8.92 o
   6   3  13       87.90       83.94     11.02 o
   7   3  13       46.02       49.38     11.33 o
   8   3  13       19.06       -2.30     17.59 o
   9   3  13        2.67        2.17      7.19 o
  10   3  13       71.49       43.91      7.92 o
  11   3  13        1.27       15.99      8.93 o
  12   3  13       21.07       35.80     10.67 o
  13   3  13       19.16       35.18     20.32 o
   1   4  13       43.00       33.03      7.03 o
   2   4  13        2.40        5.61      5.55 o
   3   4  13      191.96      206.21     10.00 o
   4   4  13      249.94      221.44      9.96 o
   5   4  13       20.74       24.11      9.63 o
   6   4  13      116.80      107.75     11.29 o
   7   4  13      162.53      177.59     21.19 o
   8   4  13        4.99       -0.49      5.20 o
   9   4  13       20.76       28.64      6.53 o
  10   4  13       13.95        6.90      5.96 o
  11   4  13        3.46       -8.27      8.31 o
  12   4  13       23.89       32.77     10.25 o
  13   4  13        6.86        3.40     16.98 o
   0   5  13     1553.94     1485.39     43.04 o
   1   5  13       54.65       36.58      7.56 o
   2   5  13        0.51       -4.55      5.37 o
   3   5  13       30.57       12.25      7.26 o
   4   5  13      125.93      123.83     11.12 o
   5   5  13       36.31       10.97      6.51 o
   6   5  13        8.67        1.44      6.43 o
   7   5  13      266.37      253.92     16.42 o
   8   5  13       37.16       36.73      8.45 o
   9   5  13       28.04       21.36      7.00 o
  10   5  13        2.16        1.41      5.90 o
  11   5  13        1.48       -3.22      7.76 o
  12   5  13        1.35       15.40      9.24 o
   1   6  13      143.81      124.61     11.13 o
   2   6  13       61.57       70.81      9.32 o
   3   6  13      321.43      300.63     16.13 o
   4   6  13       29.68       23.89      7.53 o
   5   6  13      121.62       95.99     11.65 o
   6   6  13       38.92       31.11      8.73 o
   7   6  13       15.33       16.43      6.52 o
   8   6  13        1.38        7.81      9.72 o
   9   6  13       63.03       50.75      8.42 o
  10   6  13        6.39        4.21      6.92 o
  11   6  13       12.95       38.06     10.19 o
  12   6  13        8.30       25.15     26.69 o
   0   7  13        1.62        6.59     15.32 o
   1   7  13       93.77       80.32     10.06 o
   2   7  13       77.27       76.19      9.74 o
   3   7  13       54.54       37.91     10.42 o
   4   7  13       28.33       23.80      7.66 o
   5   7  13       37.13       41.18      9.75 o
   6   7  13       67.06       63.83     16.83 o
   7   7  13        3.87       -0.06      5.76 o
   8   7  13        1.02       -1.04      5.85 o
   9   7  13       25.40       26.06     15.01 o
  10   7  13       36.20       44.01     15.81 o
  11   7  13        6.11       12.68     12.95 o
   1   8  13       75.54       88.15     10.83 o
   2   8  13      135.44      134.10     12.27 o
   3   8  13      333.28      301.31     17.27 o
   4   8  13        5.46        6.58      7.76 o
   5   8  13       35.38       25.60     11.91 o
   6   8  13       10.65        7.05      7.00 o
   7   8  13       66.21       65.66     11.49 o
   8   8  13        9.18       23.89      9.20 o
   9   8  13        3.07        1.27     13.50 o
  10   8  13        2.06       -0.80      9.38 o
  11   8  13       27.01       26.39     18.80 o
   0   9  13       48.79       41.37     12.76 o
   1   9  13       16.41       14.41      7.66 o
   2   9  13       30.87       42.52      9.41 o
   3   9  13       27.29       29.52      9.98 o
   4   9  13      195.56      208.47     17.43 o
   5   9  13        0.67       18.26      9.16 o
   6   9  13        2.87        2.01      7.99 o
   7   9  13        6.95       21.10     11.00 o
   8   9  13       85.76       93.24     13.57 o
   9   9  13        4.12       27.02     13.43 o
  10   9  13       35.95       42.98     12.65 o
   1  10  13       22.02       18.07      9.15 o
   2  10  13       14.07       18.65      9.26 o
   3  10  13       67.51       71.50     12.49 o
   4  10  13       82.88       56.08     12.00 o
   5  10  13        6.21        0.37      8.38 o
   6  10  13        6.71       11.36     12.05 o
   7  10  13        0.62        2.52     11.46 o
   8  10  13       13.44       22.18     23.05 o
   9  10  13       16.39       31.52     14.47 o
   0  11  13        2.22       27.90     19.71 o
   1  11  13        3.81        7.65      9.04 o
   2  11  13       37.13       38.31     12.25 o
   3  11  13       45.88       36.94     10.53 o
   4  11  13       31.83       37.38     10.50 o
   5  11  13       22.82       28.11     15.39 o
   6  11  13        6.31       -5.07     11.67 o
   7  11  13        9.87       17.84     18.35 o
   8  11  13       14.97       18.50     16.07 o
   1  12  13        8.87       -3.90     12.63 o
   2  12  13        7.59      -18.20     18.20 o
   3  12  13       37.62       48.13     12.82 o
   4  12  13       25.96       34.38     11.41 o
   5  12  13       32.41       49.33     12.39 o
   6  12  13        7.83       22.10     17.74 o
   7  12  13        9.06       28.05     15.32 o
   0  13  13       43.41       30.02     21.23 o
   1  13  13       30.08       82.74     18.62 o
   2  13  13       19.11       21.67     12.33 o
   3  13  13        1.46        5.46     12.35 o
   4  13  13        4.81       23.00     14.28 o
   5  13  13        4.77       11.32     15.11 o
   1  14  13       12.25       35.04     16.61 o
   2  14  13       25.22       29.29     15.92 o
   0   0  14      112.01      121.31     19.71 o
   2   0  14      673.39      676.80     43.07 o
   4   0  14      387.20      380.79     27.90 o
   6   0  14      314.69      320.81     23.89 o
   8   0  14      178.81      136.78     27.60 o
  10   0  14       18.04       14.92     10.56 o
  12   0  14       34.33      107.97     25.17 o
   1   1  14       95.44      107.87      9.66 o
   2   1  14       75.80       78.11      8.76 o
   3   1  14       18.97       11.48      8.14 o
   4   1  14       51.88       57.97      7.99 o
   5   1  14      180.45      193.56     14.40 o
   6   1  14       32.70       36.06      6.80 o
   7   1  14      109.58      105.25     11.86 o
   8   1  14      142.50      125.71     44.73 o
   9   1  14       33.45       31.84     17.59 o
  10   1  14      154.76      150.31     15.90 o
  11   1  14        7.87       14.42      8.58 o
  12   1  14        9.60       21.53     15.62 o
  13   1  14        5.28       29.72     15.47 o
   0   2  14       87.28       73.26     11.53 o
   1   2  14       37.15       48.20      7.63 o
   2   2  14      218.51      222.18     12.61 o
   3   2  14      329.34      318.82     12.77 o
   4   2  14       28.14       30.21      5.40 o
   5   2  14      629.36      638.48     44.73 o
   6   2  14      338.23      363.83     32.93 o
   7   2  14        2.48       -7.93      8.45 o
   8   2  14        0.18       10.87      9.02 o
   9   2  14       45.83       38.52     19.11 o
  10   2  14        8.05       -4.89      9.42 o
  11   2  14       83.30       89.24     13.94 o
  12   2  14        6.43       21.33      9.81 o
   1   3  14       73.65       62.74      7.34 o
   2   3  14      442.38      434.66     16.22 o
   3   3  14       23.56       33.96      7.63 o
   4   3  14      260.51      250.62     17.42 o
   5   3  14       13.73       11.73      8.22 o
   6   3  14       41.02       47.01     11.65 o
   7   3  14       57.93       55.39     12.59 o
   8   3  14       19.85       21.59     10.66 o
   9   3  14       13.79        9.72      9.57 o
  10   3  14        5.98        4.41      6.65 o
  11   3  14       51.15       52.96     11.20 o
  12   3  14       37.03       49.89     12.11 o
   0   4  14      280.85      275.33     21.23 o
   1   4  14       68.26       59.58      8.61 o
   2   4  14       20.16       18.61      6.90 o
   3   4  14      354.37      351.96     16.98 o
   4   4  14      161.59      158.40     12.14 o
   5   4  14       84.70       80.56      9.38 o
   6   4  14       22.95        6.15      7.10 o
   7   4  14       57.70       52.23      9.47 o
   8   4  14       42.29       31.20     11.66 o
   9   4  14       16.87       20.14      7.00 o
  10   4  14        3.54       18.23     10.09 o
  11   4  14        4.61        3.98      7.81 o
  12   4  14        0.86       14.69     11.14 o
   1   5  14      106.65       96.40     10.42 o
   2   5  14      108.73      106.82     10.77 o
   3   5  14        7.36       -4.09      6.06 o
   4   5  14       48.46       43.35      8.29 o
   5   5  14        3.90        6.01      7.50 o
   6   5  14       16.22       30.80     15.77 o
   7   5  14       52.10       53.29     10.81 o
   8   5  14       42.43       31.31      9.15 o
   9   5  14        1.43        4.21      6.10 o
  10   5  14       15.98       24.43     11.65 o
  11   5  14       11.81        8.34     13.19 o
  12   5  14       11.88       41.24     12.62 o
   0   6  14        0.62       -4.32      8.68 o
   1   6  14       39.36       42.08      8.16 o
   2   6  14       67.06       79.42      9.83 o
   3   6  14      177.63      160.16     12.44 o
   4   6  14        1.50        4.47      7.42 o
   5   6  14       46.32       46.34      9.92 o
   6   6  14       17.88       28.36      9.19 o
   7   6  14       23.00       25.12      8.78 o
   8   6  14       25.79       26.06      7.10 o
   9   6  14       39.17       39.20      7.89 o
  10   6  14        1.19       10.58     20.62 o
  11   6  14       12.18       13.55      9.28 o
   1   7  14       37.76       32.67      8.35 o
   2   7  14        5.28        1.37      6.61 o
   3   7  14       33.99       34.38      8.35 o
   4   7  14       47.10       34.49      9.79 o
   5   7  14      179.58      185.20     16.26 o
   6   7  14       63.89       67.67     11.40 o
   7   7  14       16.80       19.89      6.96 o
   8   7  14       11.62        4.50      6.06 o
   9   7  14       18.87       14.55     11.36 o
  10   7  14       21.62       42.76     21.53 o
  11   7  14        3.44       12.74     19.41 o
   0   8  14       13.52       19.86     11.58 o
   1   8  14        7.98        8.72      7.20 o
   2   8  14       54.57       66.33     10.33 o
   3   8  14       51.15       60.72     11.40 o
   4   8  14       60.66       74.14     12.08 o
   5   8  14       10.52        6.09      8.21 o
   6   8  14      106.48       96.16     13.46 o
   7   8  14       26.51       38.30     10.20 o
   8   8  14       13.30       24.82      9.76 o
   9   8  14        8.27        2.90     12.00 o
  10   8  14        2.93       -0.01     10.51 o
   1   9  14        5.62        6.48      6.89 o
   2   9  14      106.99      131.07     19.38 o
   3   9  14        2.43       18.80     14.23 o
   4   9  14       12.68       17.91      9.63 o
   5   9  14       10.75        5.24     11.03 o
   6   9  14        1.81       -5.71     10.42 o
   7   9  14       34.33       34.37     26.71 o
   8   9  14       10.71       25.79     13.80 o
   9   9  14       44.00       54.30     15.22 o
   0  10  14        3.06       20.62     17.59 o
   1  10  14       43.72       43.06     15.15 o
   2  10  14       24.89       34.13     10.67 o
   3  10  14        6.97       27.00     11.58 o
   4  10  14       55.54       87.27     13.00 o
   5  10  14        6.77        0.19     15.90 o
   6  10  14        1.34       -8.34      8.70 o
   7  10  14        9.46       16.24     12.91 o
   8  10  14       38.49       49.22     15.40 o
   1  11  14       11.04        8.75     12.43 o
   2  11  14       27.55       38.36     11.52 o
   3  11  14       17.48       26.40      9.97 o
   4  11  14      173.37      163.75     25.31 o
   5  11  14        8.96       16.79     13.39 o
   6  11  14        0.49        0.51      9.17 o
   7  11  14        9.12       10.31     13.51 o
   0  12  14        4.45        7.28     18.50 o
   1  12  14        9.50        5.56     13.08 o
   2  12  14        2.07       26.02     14.68 o
   3  12  14       38.12       31.07     22.75 o
   4  12  14        2.91       19.12     10.49 o
   5  12  14       28.37       19.12     11.37 o
   6  12  14        0.36        3.03     13.30 o
   1  13  14       18.16       37.47     16.41 o
   2  13  14        1.04       13.30     14.36 o
   3  13  14       12.32       -2.38     13.21 o
   4  13  14        7.06       16.12     13.80 o
   2   0  15      216.98      230.99     18.93 o
   4   0  15      703.75      722.28     67.78 o
   6   0  15       98.82      112.52     28.36 o
   8   0  15      160.38      100.69     25.78 o
  10   0  15       47.38       64.33     15.45 o
  12   0  15       45.49       52.77     19.11 o
   0   1  15        4.52       15.52     14.71 o
   1   1  15       35.85       43.12      7.92 o
   2   1  15       77.41       99.58     21.65 o
   3   1  15       32.46       39.96      7.81 o
   4   1  15       11.21        8.11      6.87 o
   5   1  15       21.99       24.65      6.79 o
   6   1  15       34.36       34.73      7.38 o
   7   1  15       46.25       67.58     10.79 o
   8   1  15        8.42       -2.54     11.00 o
   9   1  15        0.23        1.21     16.38 o
  10   1  15       36.45       50.93     14.13 o
  11   1  15        5.06        4.19      8.51 o
  12   1  15        8.86       14.52     12.89 o
   1   2  15       58.29       47.33     12.87 o
   2   2  15      613.96      669.33     26.74 o
   3   2  15      348.31      361.82     18.01 o
   4   2  15      103.38       91.20      8.72 o
   5   2  15      242.97      262.15     13.20 o
   6   2  15      122.75      141.88     16.00 o
   7   2  15        6.06        9.74      9.47 o
   8   2  15       18.98       16.68     17.29 o
   9   2  15       83.74       84.92     23.35 o
  10   2  15        1.40       10.87      9.76 o
  11   2  15       35.09       48.72     21.13 o
  12   2  15        5.84       10.49     11.66 o
   0   3  15      171.00      153.74     13.85 o
   1   3  15      197.96      211.29     12.06 o
   2   3  15       81.48       72.51     11.43 o
   3   3  15       19.41       12.16      8.14 o
   4   3  15       43.59       53.01     10.36 o
   5   3  15        7.64        9.84     14.10 o
   6   3  15       52.35       69.07     13.63 o
   7   3  15       62.54       60.91     12.75 o
   8   3  15        3.01        1.57      9.59 o
   9   3  15        7.93        8.65      8.30 o
  10   3  15        0.40       -1.87      9.67 o
  11   3  15        3.84        3.63      8.42 o
  12   3  15       17.91       35.23     13.17 o
   1   4  15       79.81       82.53     10.55 o
   2   4  15       24.21        9.30      8.27 o
   3   4  15       97.44       98.31     11.34 o
   4   4  15      151.06      135.59     12.21 o
   5   4  15      100.81       78.04     11.37 o
   6   4  15        0.60       -5.19      6.89 o
   7   4  15      102.10      106.37     29.22 o
   8   4  15       78.25       87.04     15.23 o
   9   4  15        9.56       17.97      8.09 o
  10   4  15       29.16       17.86     11.13 o
  11   4  15        0.31        1.21     10.44 o
   0   5  15        9.59        8.50      9.53 o
   1   5  15       70.31       51.18      8.76 o
   2   5  15       41.31       49.43      8.96 o
   3   5  15        7.75        1.41      6.16 o
   4   5  15       68.28       53.80     10.31 o
   5   5  15       19.11       26.28      8.69 o
   6   5  15      110.29      122.85     13.14 o
   7   5  15       22.34       40.70      9.50 o
   8   5  15        5.67        0.48      7.97 o
   9   5  15        4.93       18.02     15.32 o
  10   5  15       13.00       32.17     12.15 o
  11   5  15        0.21       16.81     10.92 o
   1   6  15       50.76       41.68      8.67 o
   2   6  15        6.29       17.03      8.27 o
   3   6  15       71.73       99.15     17.59 o
   4   6  15       59.16       55.12     11.07 o
   5   6  15       19.26       11.31      8.81 o
   6   6  15       35.65       49.71     10.39 o
   7   6  15       68.10       86.38     12.34 o
   8   6  15       58.69       64.48      9.28 o
   9   6  15        5.20        3.83      7.49 o
  10   6  15        2.76       11.99     16.83 o
  11   6  15        7.75       33.97     22.14 o
   0   7  15       47.21       32.45     12.30 o
   1   7  15        0.40       -1.25      6.83 o
   2   7  15       11.72        4.56      7.30 o
   3   7  15        7.44        7.12      8.44 o
   4   7  15       10.12       11.80      8.38 o
   5   7  15       85.22       86.69     12.52 o
   6   7  15      127.55      136.76     20.94 o
   7   7  15       73.41       92.86     10.30 o
   8   7  15        4.13       -3.86      7.92 o
   9   7  15        5.23       -0.96     11.74 o
  10   7  15        5.92       -8.80     16.98 o
   1   8  15       10.03       10.45      7.40 o
   2   8  15       58.73       50.12     10.90 o
   3   8  15       14.84       13.52      8.57 o
   4   8  15        3.93       -2.52      8.14 o
   5   8  15       30.66       28.76      9.88 o
   6   8  15        8.64       20.13      9.68 o
   7   8  15       49.92       60.32     11.98 o
   8   8  15        3.91        0.22     11.67 o
   9   8  15        3.81       25.36     13.56 o
   0   9  15       27.19       10.31     16.98 o
   1   9  15        9.72       29.36      9.99 o
   2   9  15       12.23       10.09      9.16 o
   3   9  15       35.26       57.61     23.30 o
   4   9  15       28.13       38.46     10.66 o
   5   9  15       38.08       46.33     16.85 o
   6   9  15        3.93        5.04      9.21 o
   7   9  15        8.64       25.35     13.34 o
   8   9  15        3.15       23.88     25.02 o
   9   9  15       15.95       16.21     13.52 o
   1  10  15       29.03       24.60     12.76 o
   2  10  15        1.64       14.31      9.94 o
   3  10  15       14.91       20.80     10.67 o
   4  10  15        2.54       -2.48     17.36 o
   5  10  15       11.31       22.40     15.36 o
   6  10  15        0.64       -0.37      8.91 o
   7  10  15       32.06       50.80     30.78 o
   8  10  15        8.92       21.58     13.12 o
   0  11  15        1.83       10.92     17.29 o
   1  11  15        5.25       11.45     15.32 o
   2  11  15        1.21        0.96     12.00 o
   3  11  15       18.58        8.60     14.61 o
   4  11  15       36.76       54.23     19.03 o
   5  11  15        4.53       18.92     10.91 o
   6  11  15        2.59      -10.66     13.34 o
   1  12  15       20.54       17.42     12.87 o
   2  12  15        2.02       -3.44     20.17 o
   3  12  15       12.10       18.48     20.17 o
   4  12  15       35.06       53.80     16.83 o
   5  12  15       40.38       37.68     16.61 o
   0  13  15        0.84       15.47     21.84 o
   1  13  15        3.80       14.41     14.37 o
   0   0  16       46.56       73.09     19.11 o
   2   0  16       15.58        7.58     10.08 o
   4   0  16      233.26      272.53     24.26 o
   6   0  16       14.62       -1.97      9.37 o
   8   0  16      110.03      115.85     27.60 o
  10   0  16       32.15       -0.61     19.41 o
   1   1  16        6.36       -6.23      6.23 o
   2   1  16        5.16       -3.12      6.71 o
   3   1  16      118.28      130.73     11.41 o
   4   1  16      227.23      261.08     14.66 o
   5   1  16       30.10       27.81      8.07 o
   6   1  16        2.56       -9.04     10.16 o
   7   1  16       19.15       20.34     13.06 o
   8   1  16        9.22       24.98     14.35 o
   9   1  16        9.18       23.66     20.02 o
  10   1  16       74.48       94.83     17.78 o
  11   1  16        2.20       13.49     14.55 o
   0   2  16      288.88      294.58     22.40 o
   1   2  16       94.87      117.60     10.97 o
   2   2  16       92.89       92.32      9.38 o
   3   2  16      261.09      308.48     14.99 o
   4   2  16       13.75       16.08      7.45 o
   5   2  16       97.76      101.67     10.18 o
   6   2  16       51.89       55.85     10.67 o
   7   2  16        3.80        2.82      9.90 o
   8   2  16        3.10      -11.83     11.83 o
   9   2  16        4.18        3.34     17.89 o
  10   2  16        0.64       -8.56      8.59 o
  11   2  16       36.74       40.41     11.14 o
   1   3  16      235.90      232.68     11.99 o
   2   3  16        2.10       -6.50      6.50 o
   3   3  16      142.03      127.21     13.63 o
   4   3  16        0.43        7.98     10.34 o
   5   3  16       55.29       54.59     13.62 o
   6   3  16      167.77      179.99     19.38 o
   7   3  16       23.74       11.77     11.18 o
   8   3  16       38.48       13.34     16.07 o
   9   3  16        3.39       -8.19     14.25 o
  10   3  16        1.30      -10.01     10.01 o
  11   3  16        0.32        6.73     11.45 o
   0   4  16      746.40      753.17     32.46 o
   1   4  16       35.56       33.54      8.65 o
   2   4  16      202.73      177.91     13.47 o
   3   4  16       47.93       37.18      9.71 o
   4   4  16       52.64       58.43     10.91 o
   5   4  16       61.34       63.39     10.80 o
   6   4  16       43.82       46.49      9.98 o
   7   4  16       23.49       13.46      8.95 o
   8   4  16       14.90       14.81     10.46 o
   9   4  16        1.87        6.92     10.48 o
  10   4  16        9.61       22.56     11.95 o
  11   4  16        7.98       29.69     12.17 o
   1   5  16      108.07      116.39     16.94 o
   2   5  16       33.30        5.44      7.46 o
   3   5  16       27.21       27.96      9.26 o
   4   5  16       25.71       16.72      8.68 o
   5   5  16       56.38       52.32     10.99 o
   6   5  16        1.56       -0.46      8.97 o
   7   5  16        5.52       14.86      8.17 o
   8   5  16       53.10       61.62     11.00 o
   9   5  16        7.67        0.70     15.32 o
  10   5  16        5.99       16.25     10.26 o
   0   6  16        0.59        2.68     13.34 o
   1   6  16       46.42       46.13      9.71 o
   2   6  16       62.03       92.17     24.51 o
   3   6  16       40.72       40.37     10.10 o
   4   6  16       13.92       14.90      8.79 o
   5   6  16       56.98       41.73     10.61 o
   6   6  16       15.78       16.03      9.08 o
   7   6  16        1.29       11.76      8.78 o
   8   6  16       21.30       28.13     16.67 o
   9   6  16       10.09       25.15     22.44 o
  10   6  16        4.99       16.07     19.11 o
   1   7  16       25.46       20.32     15.51 o
   2   7  16       15.61       14.25      9.07 o
   3   7  16       29.40       39.60     14.26 o
   4   7  16      115.53      108.72     14.34 o
   5   7  16       45.39       55.20     11.59 o
   6   7  16       75.68      106.95     28.85 o
   7   7  16       56.43       55.36     16.05 o
   8   7  16        4.17      -11.04     11.04 o
   9   7  16        3.01      -15.16     15.16 o
   0   8  16        4.66       -3.94     14.56 o
   1   8  16        7.22        1.26     11.78 o
   2   8  16       12.28       13.60      9.69 o
   3   8  16       11.80        9.80      8.65 o
   4   8  16        7.45       23.57      9.27 o
   5   8  16       14.81        2.82      9.08 o
   6   8  16        1.26        1.93     12.97 o
   7   8  16        4.56       16.83     12.65 o
   8   8  16        1.87       11.94     13.33 o
   9   8  16        6.15        8.01     13.29 o
   1   9  16       17.61       10.91     12.54 o
   2   9  16        3.62       -1.74      8.93 o
   3   9  16       28.37       27.90     10.83 o
   4   9  16       22.99       30.59     10.84 o
   5   9  16        2.72        5.18      8.90 o
   6   9  16       36.57       35.54     11.02 o
   7   9  16       12.61       24.41     13.72 o
   8   9  16        6.26       -4.47     12.00 o
   0  10  16        0.26       11.52     19.11 o
   1  10  16       14.30       17.92     13.92 o
   2  10  16        5.08       -0.36     19.11 o
   3  10  16        8.06       18.26     13.67 o
   4  10  16       11.91       32.18     17.73 o
   5  10  16        2.66       10.69     11.71 o
   6  10  16       15.54        6.05     13.61 o
   7  10  16        6.87       25.90     15.22 o
   1  11  16        3.64       30.23     14.88 o
   2  11  16       11.98       23.46     14.60 o
   3  11  16       59.21       69.90     17.98 o
   4  11  16       47.99       69.12     17.64 o
   5  11  16        6.25       13.20     15.47 o
   0  12  16       13.04        1.82     20.32 o
   1  12  16       22.01       54.49     18.11 o
   2  12  16        4.64       -4.36     13.28 o
   3  12  16       11.12        8.83     16.98 o
   2   0  17        3.12       11.61     11.04 o
   4   0  17       25.46        0.23     10.71 o
   6   0  17        0.48      -11.22     14.56 o
   8   0  17       72.68       94.62     27.90 o
  10   0  17       26.58       14.25     20.02 o
   0   1  17       65.06       59.58     13.93 o
   1   1  17       81.78       97.07     11.05 o
   2   1  17       76.49       84.40     10.46 o
   3   1  17      118.58      118.21     11.60 o
   4   1  17      112.94      117.89     11.78 o
   5   1  17       48.61       58.63     11.59 o
   6   1  17       17.57        6.81      8.63 o
   7   1  17       34.58       26.57     18.80 o
   8   1  17       16.38       18.43     14.79 o
   9   1  17       35.55       54.29     23.66 o
  10   1  17      105.00      108.57     28.81 o
  11   1  17       24.14       35.17     33.66 o
   1   2  17       65.38       55.31      9.65 o
   2   2  17        2.85       -5.81      5.81 o
   3   2  17       56.00       57.37      9.58 o
   4   2  17       89.31      110.47     11.31 o
   5   2  17        6.83        9.91     12.20 o
   6   2  17       10.92        6.11      9.07 o
   7   2  17        2.89       -1.21     17.89 o
   8   2  17       11.24        2.43     19.11 o
   9   2  17        4.13        9.40     17.89 o
  10   2  17        0.53       -0.72     10.49 o
   0   3  17      725.98      708.24     25.79 o
   1   3  17       59.45       70.55      8.97 o
   2   3  17        2.88        3.48     10.76 o
   3   3  17      144.32      118.43     16.88 o
   4   3  17       11.80        9.19     10.97 o
   5   3  17       31.76       39.94     16.83 o
   6   3  17        8.91       -4.89     10.20 o
   7   3  17       18.48       11.83     18.80 o
   8   3  17       24.66       25.01     11.78 o
   9   3  17       70.86       78.55     25.48 o
  10   3  17        6.33       19.75     15.62 o
   1   4  17       21.54       20.19      8.35 o
   2   4  17        0.97        4.66     10.70 o
   3   4  17       32.95       23.37      9.58 o
   4   4  17        2.57       16.32      8.63 o
   5   4  17       14.00       18.93      9.05 o
   6   4  17       24.31       22.04     11.18 o
   7   4  17       34.21       47.67     13.21 o
   8   4  17        6.44      -11.52     13.04 o
   9   4  17       10.29       22.75     11.73 o
  10   4  17       16.98       22.25     10.98 o
   0   5  17       63.46       55.65     13.59 o
   1   5  17       72.11       59.70     10.71 o
   2   5  17       29.97       36.39      9.98 o
   3   5  17       28.78       28.97      9.99 o
   4   5  17        6.33        8.71      8.67 o
   5   5  17        6.37        0.42      8.38 o
   6   5  17       65.27       53.13     11.41 o
   7   5  17        1.67       18.41      9.31 o
   8   5  17       28.93       21.23     20.93 o
   9   5  17        3.73       11.76     10.33 o
  10   5  17        1.74       14.96     14.25 o
   1   6  17       52.05       70.00     14.14 o
   2   6  17        0.50       -7.04      9.56 o
   3   6  17       13.78       -0.58      8.70 o
   4   6  17        3.24        1.12      8.68 o
   5   6  17        2.75       12.21      8.76 o
   6   6  17        0.70       10.84      8.79 o
   7   6  17       46.96       40.74     21.47 o
   8   6  17       13.19       14.93     11.49 o
   9   6  17       11.24        3.03     18.20 o
   0   7  17       48.76       81.58     23.35 o
   1   7  17        5.77       21.53     10.06 o
   2   7  17        5.06        2.03      7.87 o
   3   7  17       15.80       33.04      9.62 o
   4   7  17        8.30       12.50     11.52 o
   5   7  17        7.08        2.69      8.98 o
   6   7  17        8.54       -3.91     15.38 o
   7   7  17       33.63       32.82     32.75 o
   8   7  17       11.80       24.81     14.25 o
   1   8  17       14.10        9.68     11.99 o
   2   8  17       19.16       12.92     10.26 o
   3   8  17        5.45        5.73      9.45 o
   4   8  17        4.32        0.58      8.87 o
   5   8  17        3.78        2.24      9.03 o
   6   8  17        6.26       19.09     10.35 o
   7   8  17        7.13       15.59     14.15 o
   8   8  17       59.04       98.70     18.50 o
   0   9  17       28.27       20.02     18.20 o
   1   9  17        5.91        4.21     12.97 o
   2   9  17       13.01        2.09     12.65 o
   3   9  17        5.61        0.89      8.79 o
   4   9  17        4.63        4.07      9.92 o
   5   9  17       11.54       -2.44     10.72 o
   6   9  17        5.27       -7.68     12.10 o
   7   9  17       17.48       32.95     15.44 o
   1  10  17       10.84        8.53     13.64 o
   2  10  17       30.61       35.22     15.97 o
   3  10  17        2.33       -7.51     11.95 o
   4  10  17       26.98       41.20     20.08 o
   5  10  17        0.09       -1.58     12.73 o
   0  11  17        4.21      -15.47     15.47 o
   1  11  17        0.83        9.36     14.78 o
   2  11  17       31.58       73.84     18.60 o
   3  11  17       42.18       54.71     24.11 o
   0   0  18      332.99      412.46     39.43 o
   2   0  18        0.04       -8.92     10.19 o
   4   0  18       36.18       30.54     12.95 o
   6   0  18       24.85       66.72     23.66 o
   8   0  18       23.17       10.01     20.62 o
   1   1  18       38.46       40.12      9.94 o
   2   1  18       68.25       77.45     10.66 o
   3   1  18       67.09       62.24     10.15 o
   4   1  18      218.39      240.49     15.53 o
   5   1  18        9.36       -1.62      8.99 o
   6   1  18       20.92       21.52     13.82 o
   7   1  18       35.17       33.54     17.59 o
   8   1  18       31.65       34.96     17.09 o
   9   1  18        3.22       19.71     20.93 o
  10   1  18       46.35       20.32     22.14 o
   0   2  18       40.17       48.89     13.70 o
   1   2  18        5.04        1.53      7.59 o
   2   2  18        0.20       -3.72      7.53 o
   3   2  18        3.67       -2.18      7.78 o
   4   2  18       67.16       73.91     11.16 o
   5   2  18        1.51        4.37      9.66 o
   6   2  18        3.90       13.50     12.65 o
   7   2  18       17.97       22.75     20.93 o
   8   2  18        3.22       -2.73     18.80 o
   9   2  18       39.91       88.25     27.90 o
  10   2  18        0.17        1.98     12.10 o
   1   3  18       26.25       20.67      9.50 o
   2   3  18       99.81      107.77     13.36 o
   3   3  18       96.34      115.55     17.44 o
   4   3  18       11.13       14.64     11.70 o
   5   3  18        4.64        5.85     13.50 o
   6   3  18       13.27       20.52     12.65 o
   7   3  18        6.81       14.01     11.00 o
   8   3  18        2.43       22.75     21.23 o
   9   3  18       14.28       20.32     20.32 o
   0   4  18       15.53       21.27     11.74 o
   1   4  18       15.30       22.18     10.66 o
   2   4  18       30.62       40.89     12.76 o
   3   4  18       24.89       35.51     11.86 o
   4   4  18        7.44       17.20      9.33 o
   5   4  18       12.66        9.61      8.65 o
   6   4  18       24.50       28.89      9.96 o
   7   4  18        5.72        8.85      9.68 o
   8   4  18       46.49       13.04     20.32 o
   9   4  18        1.24       12.74     19.41 o
   1   5  18       48.09       37.23     11.01 o
   2   5  18       11.79        6.20      9.03 o
   3   5  18       22.95       11.41      9.17 o
   4   5  18       38.78       43.83     10.64 o
   5   5  18        7.07       -0.72      8.73 o
   6   5  18      101.79      119.98     14.87 o
   7   5  18       13.25       -6.37     11.71 o
   8   5  18       19.33       28.51     21.84 o
   9   5  18        1.46       14.18     16.53 o
   0   6  18       41.86        6.67     16.38 o
   1   6  18       53.47       72.88     12.80 o
   2   6  18       11.02       14.23      8.84 o
   3   6  18        0.48        8.98     12.04 o
   4   6  18       42.48       39.60     11.12 o
   5   6  18        1.05        1.81     11.65 o
   6   6  18       13.58        9.51     16.82 o
   7   6  18       38.47       46.70     15.92 o
   8   6  18       46.36       34.57     19.71 o
   1   7  18       14.51       16.83     12.75 o
   2   7  18        0.34       12.32     12.48 o
   3   7  18        5.47        1.93      9.38 o
   4   7  18        5.79       17.35      9.74 o
   5   7  18       49.50       44.00     11.15 o
   6   7  18       32.83       58.87     19.31 o
   7   7  18       68.66       70.32     17.86 o
   0   8  18       15.21       34.27     21.53 o
   1   8  18       18.55       31.55     14.66 o
   2   8  18        2.31        7.87     12.57 o
   3   8  18        5.15       10.69      9.76 o
   4   8  18        0.89        6.81     10.05 o
   5   8  18        7.51       10.71     12.27 o
   6   8  18        5.22       10.05     26.23 o
   1   9  18       11.92       28.80     14.90 o
   2   9  18        4.31        7.46     13.18 o
   3   9  18        2.53       12.89     13.72 o
   4   9  18       44.73       32.51     15.62 o
   5   9  18       18.29       16.21     39.12 o
   0  10  18       16.03       17.89     20.62 o
   1  10  18       12.98       12.93     28.81 o
   2  10  18        1.63        3.62     14.13 o
   3  10  18        1.22       12.72     18.05 o
   2   0  19      200.59      207.08     33.97 o
   4   0  19      368.58      540.23     56.56 o
   6   0  19      179.14      180.76     33.66 o
   8   0  19       89.08      100.69     29.72 o
   0   1  19       32.36       38.38     13.99 o
   1   1  19       36.68       27.57      9.47 o
   2   1  19       17.07       16.91      9.87 o
   3   1  19        6.40        6.94      8.65 o
   4   1  19        1.22       14.00      8.64 o
   5   1  19        1.23      -11.57     11.57 o
   6   1  19       24.10       15.88     20.17 o
   7   1  19        5.04       11.68     15.37 o
   8   1  19        3.99        4.85     19.71 o
   9   1  19       24.27       38.82     24.87 o
   1   2  19       31.24       54.52     10.11 o
   2   2  19        6.88        5.26      8.53 o
   3   2  19       78.38       82.57     11.41 o
   4   2  19        8.86        5.69     10.54 o
   5   2  19        9.73       21.03     10.77 o
   6   2  19       22.58       27.90     21.23 o
   7   2  19       21.86       14.25     24.26 o
   8   2  19       21.17       12.43     21.53 o
   9   2  19        1.78      -14.56     19.11 o
   0   3  19       70.78       90.98     23.96 o
   1   3  19       17.47       34.86     11.20 o
   2   3  19       38.48       35.18     10.50 o
   3   3  19       15.88        2.98      9.24 o
   4   3  19        3.82        9.31     10.99 o
   5   3  19       14.82       -4.69      8.39 o
   6   3  19        2.48        4.70     18.80 o
   7   3  19        3.14        8.19     18.50 o
   8   3  19        0.71      -17.59     17.59 o
   1   4  19        1.11      -10.16     10.16 o
   2   4  19       95.58       81.43     14.83 o
   3   4  19        2.93       -7.17      8.03 o
   4   4  19       10.10       30.60     10.52 o
   5   4  19       50.98       61.03     12.01 o
   6   4  19        5.94       26.72     13.29 o
   7   4  19        3.45       17.89     21.84 o
   8   4  19       10.38        8.49     20.32 o
   0   5  19      139.42      138.60     28.21 o
   1   5  19       41.12       53.96     15.12 o
   2   5  19       28.06       50.48     12.10 o
   3   5  19        0.62        0.89      9.26 o
   4   5  19       11.03       11.57     13.81 o
   5   5  19       36.33       55.06     11.53 o
   6   5  19        3.84       28.40     10.31 o
   7   5  19       12.26       50.34     24.87 o
   8   5  19       16.26       14.86     22.75 o
   1   6  19       28.60       34.06     14.88 o
   2   6  19        6.32       13.90     13.03 o
   3   6  19        1.74       -0.85      8.35 o
   4   6  19       31.18       40.84     11.35 o
   5   6  19        5.64        7.34      9.94 o
   6   6  19        1.61       -2.01     13.34 o
   7   6  19       56.71       48.83     24.87 o
   0   7  19       13.70       45.49     21.53 o
   1   7  19       23.28       32.30     14.80 o
   2   7  19        1.88        0.55     11.92 o
   3   7  19        4.56        8.18     17.89 o
   4   7  19        0.72       -2.66      9.38 o
   5   7  19       14.31       24.87     13.65 o
   6   7  19       11.98       24.86     19.71 o
   1   8  19       11.91       -4.11     12.63 o
   2   8  19       14.03       26.55     14.38 o
   3   8  19        4.13        5.35     13.80 o
   4   8  19        7.55       -0.76     13.51 o
   5   8  19        2.19       -7.74     15.32 o
   0   9  19       26.82       48.83     24.87 o
   1   9  19        7.97       17.63     15.15 o
   2   9  19        0.93        2.62     14.23 o
   3   9  19        1.55       22.79     15.21 o
   0   0  20       42.63       74.30     24.57 o
   2   0  20       36.24       60.14     15.97 o
   4   0  20       45.20       57.93     26.08 o
   6   0  20       13.60       13.65     21.84 o
   8   0  20       25.47       42.46     25.17 o
   1   1  20       30.69       36.25     10.38 o
   2   1  20       19.43       23.86      9.50 o
   3   1  20        2.26       12.09      9.43 o
   4   1  20       17.56       -4.64     10.51 o
   5   1  20        0.48        2.87     14.54 o
   6   1  20        1.43       11.37     15.32 o
   7   1  20        0.12       -9.12     16.98 o
   8   1  20        6.22       -3.64     23.35 o
   0   2  20        9.34       -6.82     13.34 o
   1   2  20       20.58        8.16      9.26 o
   2   2  20        2.43       -0.71      8.83 o
   3   2  20       77.44       63.85     13.91 o
   4   2  20       62.36       98.08     15.66 o
   5   2  20       25.06       32.15     22.75 o
   6   2  20        4.30        0.00     21.23 o
   7   2  20        2.44       -6.07     21.23 o
   1   3  20        9.33       11.46     12.78 o
   2   3  20       14.86       -9.34     11.49 o
   3   3  20        2.16       -4.05      9.38 o
   4   3  20        0.22        2.94      9.45 o
   5   3  20        4.63       37.03     32.60 o
   6   3  20        6.46        0.69     10.27 o
   7   3  20        7.17       44.89     26.08 o
   0   4  20        3.68       -0.61     19.41 o
   1   4  20        6.92        7.62     13.25 o
   2   4  20       50.12       40.40     15.06 o
   3   4  20        0.50        5.42      9.23 o
   4   4  20       37.47       50.46     12.22 o
   5   4  20       12.69        0.01     10.14 o
   6   4  20       27.36       50.65     26.39 o
   7   4  20       11.11       -1.21     19.11 o
   1   5  20        4.75        8.64     13.08 o
   2   5  20        8.02       14.73     13.93 o
   3   5  20        7.53       24.03     14.05 o
   4   5  20        3.18        9.83     10.07 o
   5   5  20       25.73       55.78     12.83 o
   6   5  20        7.31       -7.58     20.93 o
   0   6  20        3.16        0.00     17.29 o
   1   6  20        1.84        6.60     13.19 o
   2   6  20       39.75       36.82     16.53 o
   3   6  20        3.24       -5.58     12.75 o
   4   6  20        0.46        0.50     13.46 o
   5   6  20        4.75        4.67     10.04 o
   1   7  20        4.53      -12.20     12.20 o
   2   7  20        6.72       15.82     14.20 o
   3   7  20        7.71       30.96     15.44 o
   4   7  20       24.86       73.05     18.18 o
   0   8  20        0.70      -18.50     18.50 o
   1   8  20        1.44       -6.33     14.25 o
   2   8  20       20.09       25.63     15.66 o
   3   8  20        4.79       28.73     15.75 o
   2   0  21      100.07       87.37     24.26 o
   4   0  21       13.91        9.71     21.84 o
   6   0  21        8.70      -17.89     17.89 o
   0   1  21        3.66        7.78     12.96 o
   1   1  21        3.55       11.19      9.58 o
   2   1  21       25.21       24.52     10.15 o
   3   1  21        5.83        3.52     11.97 o
   4   1  21       25.27       52.42     18.20 o
   5   1  21        0.18       -2.46     17.59 o
   6   1  21       11.24        6.15     19.26 o
   1   2  21       10.62       10.07     10.03 o
   2   2  21       13.77       13.28     13.22 o
   3   2  21       14.97       15.18     12.24 o
   4   2  21       11.94        3.02     15.09 o
   5   2  21        0.36       -2.12     20.62 o
   6   2  21       24.11       63.39     28.51 o
   0   3  21       42.17      111.00     26.99 o
   1   3  21       31.06       34.40     15.87 o
   2   3  21       36.49       49.72     16.68 o
   3   3  21       14.63       -0.79     13.40 o
   4   3  21        2.84        0.70     21.68 o
   5   3  21        5.10       -2.29     11.53 o
   6   3  21       23.28       36.70     25.17 o
   1   4  21        4.98       -4.32     13.28 o
   2   4  21       22.36       17.30     15.19 o
   3   4  21        1.19       20.32     15.20 o
   4   4  21       42.74       62.70     18.41 o
   5   4  21        6.94      -10.05     25.02 o
   0   5  21       38.68       23.96     21.23 o
   1   5  21        7.46       13.16     14.99 o
   2   5  21        2.80        0.07     17.29 o
   3   5  21       11.01       22.96     14.90 o
   4   5  21        5.78       -4.30     23.35 o
   1   6  21       10.41       55.17     17.04 o
   2   6  21        1.48       -6.64     13.19 o
   3   6  21        7.07       -0.37     14.55 o
   0   7  21       55.07       83.10     27.60 o
   1   7  21        4.56      -14.25     14.25 o
   0   0  22        2.55       24.87     22.44 o
   2   0  22        3.52       23.49     15.73 o
   4   0  22       11.69       29.42     23.96 o
   1   1  22        0.65        8.11     10.33 o
   2   1  22      150.34      199.31     20.45 o
   3   1  22        6.14        7.80     16.71 o
   4   1  22        1.16        1.91     15.52 o
   0   2  22        3.39        5.51     14.35 o
   1   2  22        8.73       12.78     10.50 o
   2   2  22        7.56        5.82     11.77 o
   3   2  22        1.34        5.91     15.36 o
   4   2  22        5.65       32.45     24.57 o
   1   3  22       20.24       17.36     14.86 o
   2   3  22        1.55      -14.13     14.35 o
   3   3  22        8.55       37.14     16.66 o
   4   3  22        6.82       -1.21     22.14 o
   0   4  22       25.44       14.86     21.53 o
   1   4  22        2.59       23.35     16.51 o
   2   4  22        0.56       15.57     14.51 o
   3   4  22        0.71       23.87     16.02 o
   1   5  22       10.26       17.90     15.37 o
   0   1  23       41.92       37.51     18.17 o
 
